# Supplementary material for: Increasing accuracy of HLA imputation by a population-specific reference panel in a FinnGen biobank cohort
Source: NAR Genom Bioinform. 2020 May 6;2(2):lqaa030. doi: 10.1093/nargab/lqaa030 (PMC7671345; doi:10.1093/nargab/lqaa030)
Supplement: lqaa030_Supplemental_Files [file lqaa030_supplemental_files.zip]

Archive with 2 entries (2 files):
- HLA allele specific errors_Supplementary File 2.xlsx
- HLA imputation_Supplementary Data_ NARgb_revision.docx
