# Supplementary material for: Increasing accuracy of HLA imputation by a population-specific reference panel in a FinnGen biobank cohort
Source: NAR Genom Bioinform. 2020 May 6;2(2):lqaa030. doi: 10.1093/nargab/lqaa030 (PMC7671345; doi:10.1093/nargab/lqaa030)
Supplement: lqaa030_Supplemental_Files [file lqaa030_supplemental_files.zip › HLA allele specific errors_Supplementary File 2.xlsx]

## Sheet: HLA-A
Imputation errors in 213 Finnish HSCT pairs
Locus=HLA-A
Reference=Fin_hg38																		Reference=Fin_hg19																		Reference=Eur_hg19
Recipients	True																	Recipients	True																	Recipients	True
Predict	01:01	02:01	03:01	11:01	23:01	24:02	24:03	25:01	26:01	29:02	30:01	30:02	31:01	32:01	68:01			Predict	01:01	02:01	03:01	11:01	23:01	24:02	24:03	25:01	26:01	29:02	30:01	30:02	31:01	32:01	68:01			Predict	01:01	02:01	03:01	11:01	23:01	24:02	24:03	25:01	26:01	29:02	30:01	30:02	31:01
01:01	39	0	0	0	0	0	0	0	0	0	0	0	0	0	0			01:01	39	0	0	0	0	0	0	0	0	0	0	0	0	0	0			01:01	39	0	0	0	0	0	0	0	0	0	0	0	0
02:01	0	138	0	0	0	0	0	0	0	0	0	0	0	0	0			02:01	0	138	0	0	0	0	0	0	0	0	0	0	0	0	0			02:01	0	138	0	0	0	0	0	0	2	0	0	0	3
03:01	0	0	101	0	0	0	0	0	0	0	0	0	0	0	0			03:01	0	0	101	0	0	0	0	0	0	0	0	0	0	0	0			03:01	0	0	102	0	0	0	0	0	0	0	0	0	1
11:01	0	0	0	30	0	0	0	0	0	0	0	0	0	0	0			11:01	0	0	0	30	0	0	0	0	0	0	0	0	0	0	0			11:01	0	0	0	30	0	0	0	0	0	0	0	0	0
23:01	0	0	0	0	2	0	0	0	0	0	0	0	0	0	0			23:01	0	0	0	0	2	0	0	0	0	0	0	0	0	0	0			23:01	0	0	0	0	2	0	0	0	0	0	0	0	0
24:02	0	0	0	0	0	33	1	0	0	0	0	0	0	0	0			24:02	0	0	0	0	0	34	1	0	0	0	0	0	0	0	0			24:02	0	0	0	0	0	34	1	0	0	0	0	0	0
24:03	0	0	0	0	0	0	0	0	0	0	0	0	0	0	0			24:03	0	0	0	0	0	0	0	0	0	0	0	0	0	0	0			24:03	0	0	0	0	0	0	0	0	0	0	0	0	0
25:01	0	0	0	0	0	0	0	8	0	0	0	0	0	0	0			25:01	0	0	0	0	0	0	0	8	0	0	0	0	0	0	0			25:01	0	0	0	0	0	0	0	8	0	0	0	0	0
26:01	0	0	0	0	0	0	0	0	4	0	0	0	0	0	0			26:01	0	0	0	0	0	0	0	0	4	0	0	0	0	0	0			26:01	0	0	0	0	0	0	0	0	2	0	0	0	0
29:02	0	0	0	0	0	0	0	0	0	1	0	0	0	0	0			29:02	0	0	0	0	0	0	0	0	0	1	0	0	0	0	0			29:02	0	0	0	0	0	0	0	0	0	1	0	0	0
30:01	0	0	0	0	0	0	0	0	0	0	1	0	0	0	0			30:01	0	0	0	0	0	0	0	0	0	0	1	0	0	0	0			30:01	0	0	0	0	0	0	0	0	0	0	1	0	0
30:02	0	0	0	0	0	0	0	0	0	0	0	0	0	0	0			30:02	0	0	0	0	0	0	0	0	0	0	0	0	0	0	0			30:02	0	0	0	0	0	0	0	0	0	0	0	1	0
31:01	0	0	0	0	0	0	0	0	0	0	0	0	19	0	0			31:01	0	0	0	0	0	0	0	0	0	0	0	0	19	0	0			31:01	0	0	0	0	0	0	0	0	0	0	0	0	15
32:01	0	0	0	0	0	0	0	0	0	0	0	0	0	18	0			32:01	0	0	0	0	0	0	0	0	0	0	0	0	0	18	0			32:01	0	0	0	0	0	0	0	0	0	0	0	0	0
68:01	0	0	0	0	0	0	0	0	0	0	0	0	0	0	30			68:01	0	0	0	0	0	0	0	0	0	0	0	0	0	0	30			68:01	0	0	0	0	0	0	0	0	0	0	0	0	0
...	0	0	1	0	0	1	0	0	0	0	0	1	0	0	0			...	0	0	1	0	0	0	0	0	0	0	0	1	0	0	0			...	0	0	0	0	0	0	0	0	0	0	0	0	0
Donors	True																	Donors	True																	Donors	True
Predict	01:01	02:01	03:01	11:01	23:01	24:02	24:03	25:01	26:01	29:02	30:01	30:02	31:01	32:01	68:01			Predict	01:01	02:01	03:01	11:01	23:01	24:02	24:03	25:01	26:01	29:02	30:01	30:02	31:01	32:01	68:01			Predict	01:01	02:01	03:01	11:01	23:01	24:02	24:03	25:01	26:01	29:02	30:01	30:02	31:01
01:01	40	0	0	0	0	0	0	0	0	0	0	0	0	0	0			01:01	40	0	0	0	0	0	0	0	0	0	0	0	0	0	0			01:01	40	0	0	0	0	0	0	0	0	0	0	0	0
02:01	0	134	0	0	0	1	0	0	0	0	0	0	0	0	0			02:01	0	134	0	0	0	1	0	0	0	0	0	0	0	0	0			02:01	0	134	0	0	0	1	0	0	2	0	0	0	4
03:01	0	0	99	0	0	0	0	0	0	0	0	0	0	0	0			03:01	0	0	99	0	0	0	0	0	0	0	0	0	0	0	0			03:01	0	0	100	0	0	0	0	0	0	0	0	0	1
11:01	0	0	0	30	0	0	0	0	0	0	0	0	0	0	0			11:01	0	0	0	30	0	0	0	0	0	0	0	0	0	0	0			11:01	0	0	0	30	0	0	0	0	0	0	0	0	0
23:01	0	0	0	0	2	0	0	0	0	0	0	0	0	0	0			23:01	0	0	0	0	2	0	0	0	0	0	0	0	0	0	0			23:01	0	0	0	0	2	0	0	0	0	0	0	0	0
24:02	0	0	0	0	0	32	1	0	0	0	0	0	0	0	0			24:02	0	0	0	0	0	33	1	0	0	0	0	0	0	0	0			24:02	0	0	0	0	0	33	1	0	0	0	0	0	0
24:03	0	0	0	0	0	0	0	0	0	0	0	0	0	0	0			24:03	0	0	0	0	0	0	0	0	0	0	0	0	0	0	0			24:03	0	0	0	0	0	0	0	0	0	0	0	0	0
25:01	0	0	0	0	0	0	0	8	0	0	0	0	0	0	0			25:01	0	0	0	0	0	0	0	8	0	0	0	0	0	0	0			25:01	0	0	0	0	0	0	0	8	0	0	0	0	0
26:01	0	0	0	0	0	0	0	0	4	0	0	0	0	0	0			26:01	0	0	0	0	0	0	0	0	4	0	0	0	0	0	0			26:01	0	0	0	0	0	0	0	0	2	0	0	0	0
29:02	0	0	0	0	0	0	0	0	0	1	0	0	0	0	0			29:02	0	0	0	0	0	0	0	0	0	1	0	0	0	0	0			29:02	0	0	0	0	0	0	0	0	0	1	0	0	0
30:01	0	0	0	0	0	0	0	0	0	0	1	0	0	0	0			30:01	0	0	0	0	0	0	0	0	0	0	1	0	0	0	0			30:01	0	0	0	0	0	0	0	0	0	0	1	0	0
30:02	0	0	0	0	0	0	0	0	0	0	0	0	0	0	0			30:02	0	0	0	0	0	0	0	0	0	0	0	0	0	0	0			30:02	0	0	0	0	0	0	0	0	0	0	0	2	0
31:01	0	0	0	0	0	0	0	0	0	0	0	0	19	0	0			31:01	0	0	0	0	0	0	0	0	0	0	0	0	19	0	0			31:01	0	0	0	0	0	0	0	0	0	0	0	0	14
32:01	0	0	0	0	0	0	0	0	0	0	0	0	0	17	0			32:01	0	0	0	0	0	0	0	0	0	0	0	0	0	17	0			32:01	0	0	0	0	0	0	0	0	0	0	0	0	0
68:01	0	0	0	0	0	0	0	0	0	0	0	0	0	0	31			68:01	0	0	0	0	0	0	0	0	0	0	0	0	0	0	31			68:01	0	0	0	0	0	0	0	0	0	0	0	0	0
...	0	0	1	0	0	1	0	0	0	0	0	2	0	0	0			...	0	0	1	0	0	0	0	0	0	0	0	2	0	0	0			...	0	0	0	0	0	0	0	0	0	0	0	0	0
[truncated: 2 more columns]

## Sheet: HLA-B
Imputation errors in 213 Finnish HSCT pairs
locus=HLA-B
Reference=Fin_hg38																																	Reference=Fin_hg19
Recipients	True																																Recipients	True
Predict	07:02	08:01	13:02	15:01	18:01	27:02	27:05	35:01	35:03	35:08	35:278	37:01	38:01	39:01	39:06	40:01	40:02	41:02	44:02	44:03	44:05	44:27	47:01	51:01	52:01	55:01	56:01	57:01	58:01	67:01			Predict	07:02	08:01	13:02	15:01	18:01	27:02	27:05	35:01	35:03	35:08	35:278	37:01	38:01	39:01	39:06	40:01
07:02	50	0	0	0	0	0	0	0	0	0	0	0	0	0	0	0	0	0	0	0	0	0	0	0	0	0	0	0	0	0			07:02	51	0	0	0	0	0	0	0	0	0	0	0	0	0	0	0
08:01	0	36	0	0	0	0	0	0	0	0	0	0	0	0	0	0	0	0	0	0	0	0	0	0	0	0	0	0	0	0			08:01	0	36	0	0	0	0	0	0	0	0	0	0	0	0	0	0
13:02	0	0	8	0	0	0	0	0	0	0	0	0	0	0	0	0	0	0	0	0	0	0	0	0	0	0	0	0	0	0			13:02	0	0	8	0	0	0	0	0	0	0	0	0	0	0	0	0
15:01	0	0	0	62	0	0	0	0	0	0	0	0	0	0	0	0	0	0	0	0	0	0	0	0	0	0	0	0	0	0			15:01	0	0	0	62	0	0	0	0	0	0	0	0	0	0	0	0
18:01	0	0	0	0	22	0	0	0	0	0	0	0	0	0	0	0	0	0	0	0	0	0	0	0	0	0	0	0	0	0			18:01	0	0	0	0	22	0	0	0	0	0	0	0	0	0	0	0
27:02	0	0	0	0	0	1	0	0	0	0	0	0	0	0	0	0	0	0	0	0	0	0	0	0	0	0	0	0	0	0			27:02	0	0	0	0	0	1	0	0	0	0	0	0	0	0	0	0
27:05	0	0	0	0	0	0	37	0	0	0	0	0	0	0	0	0	0	0	0	0	0	0	0	0	0	0	0	0	0	0			27:05	0	0	0	0	0	0	37	0	0	0	0	0	0	0	0	0
35:01	0	0	0	0	0	0	0	61	0	0	0	0	0	1	0	0	0	0	0	0	0	0	0	0	0	0	0	0	1	0			35:01	0	0	0	0	0	0	0	61	0	0	0	0	0	0	0	0
35:03	0	0	0	0	0	0	0	0	0	0	0	0	0	0	0	0	0	0	0	0	0	0	0	0	0	0	0	0	0	0			35:03	0	0	0	0	0	0	0	0	0	0	0	0	0	0	0	0
35:08	0	0	0	0	0	0	0	0	0	2	0	0	0	0	0	0	0	0	0	0	0	0	0	0	0	0	0	0	0	0			35:08	0	0	0	0	0	0	0	1	0	2	0	0	0	0	0	0
35:278	0	0	0	0	0	0	0	0	0	0	0	0	0	0	0	0	0	0	0	0	0	0	0	0	0	0	0	0	0	0			35:278	0	0	0	0	0	0	0	0	0	0	0	0	0	0	0	0
37:01	0	0	0	0	0	0	0	0	0	0	0	3	0	0	0	0	0	0	0	0	0	0	0	0	0	0	0	0	0	0			37:01	0	0	0	0	0	0	0	0	0	0	0	3	0	0	0	0
38:01	0	0	0	0	0	0	0	0	0	0	0	0	7	0	0	0	0	0	0	0	0	0	0	0	0	0	0	0	0	0			38:01	0	0	0	0	0	0	0	0	0	0	0	0	7	0	0	0
39:01	0	0	0	0	0	0	0	0	0	0	0	0	0	10	1	0	0	0	0	0	0	0	0	0	0	0	0	0	0	1			39:01	0	0	0	0	0	0	0	0	0	0	0	0	0	10	1	0
39:06	0	0	0	0	0	0	0	0	0	0	0	0	0	0	0	0	0	0	0	0	0	0	0	0	0	0	0	0	0	0			39:06	0	0	0	0	0	0	0	0	0	0	0	0	0	0	0	0
40:01	0	0	0	0	0	0	0	0	0	0	0	0	0	0	0	21	0	0	0	0	0	0	0	0	0	0	0	0	0	0			40:01	0	0	0	0	0	0	0	0	0	0	0	0	0	0	0	21
40:02	0	0	0	0	0	0	0	0	0	0	0	0	0	0	0	0	8	0	0	0	0	0	0	0	0	0	0	0	0	0			40:02	0	0	0	0	0	0	0	0	0	0	0	0	0	0	0	0
41:02	0	0	0	0	0	0	0	0	0	0	0	0	0	0	0	0	0	2	0	0	0	0	0	0	0	0	0	0	0	0			41:02	0	0	0	0	0	0	0	0	0	0	0	0	0	0	0	0
44:02	0	0	0	1	0	0	0	0	0	0	0	0	0	0	0	0	0	0	26	0	0	0	0	0	0	0	0	0	0	0			44:02	0	0	0	1	0	0	0	0	0	0	0	0	0	0	0	0
44:03	0	0	0	0	0	0	0	0	0	0	0	0	0	0	0	0	0	0	0	5	0	0	0	0	0	0	0	0	0	0			44:03	0	0	0	0	0	0	0	0	0	0	0	0	0	0	0	0
44:05	0	0	0	0	0	0	0	0	0	0	0	0	0	0	0	0	0	0	0	0	0	0	0	0	0	0	0	0	0	0			44:05	0	0	0	0	0	0	0	0	0	0	0	0	0	0	0	0
44:27	0	0	0	0	0	0	0	0	0	0	0	0	0	0	0	0	0	0	0	0	0	2	0	0	0	0	0	0	0	0			44:27	0	0	0	0	0	0	0	0	0	0	0	0	0	0	0	0
47:01	0	0	0	0	0	0	0	0	0	0	0	0	0	0	0	0	0	0	0	0	0	0	1	0	0	0	0	0	0	0			47:01	0	0	0	0	0	0	0	0	0	0	0	0	0	0	0	0
51:01	0	0	0	0	0	0	0	0	2	0	1	0	0	0	0	0	0	0	0	0	0	0	0	35	0	0	0	0	0	0			51:01	0	0	0	0	0	0	0	0	2	0	1	0	0	0	0	0
52:01	0	0	0	0	0	0	0	0	0	0	0	0	0	0	0	0	0	0	0	0	0	0	0	0	1	0	0	0	0	0			52:01	0	0	0	0	0	0	0	0	0	0	0	0	0	0	0	0
55:01	0	0	0	0	0	0	0	0	0	0	0	0	0	0	0	0	0	0	0	0	0	0	0	0	0	5	1	0	0	0			55:01	0	0	0	0	0	0	0	0	0	0	0	0	0	0	0	0
56:01	0	0	0	0	0	0	0	0	0	0	0	0	0	0	0	0	0	0	0	0	0	0	0	0	0	0	5	0	0	0			56:01	0	0	0	0	0	0	0	0	0	0	0	0	0	0	0	0
57:01	0	0	0	0	0	0	0	0	0	0	0	0	0	0	0	0	0	0	0	0	0	0	0	0	0	0	0	4	0	0			57:01	0	0	0	0	0	0	0	0	0	0	0	0	0	0	0	0
58:01	0	0	0	0	0	0	0	0	0	0	0	0	0	0	0	0	0	0	0	0	0	0	0	0	0	0	0	0	0	0			58:01	0	0	0	0	0	0	0	0	0	0	0	0	0	1	0	0
67:01	0	0	0	0	0	0	0	0	0	0	0	0	0	0	0	0	0	0	0	0	0	0	0	0	0	0	0	0	0	0			67:01	0	0	0	0	0	0	0	0	0	0	0	0	0	0	0	0
...	1	0	0	0	1	0	0	1	0	0	0	0	0	0	0	0	0	0	1	0	1	0	0	0	0	0	0	0	0	0			...	0	0	0	0	1	0	0	0	0	0	0	0	0	0	0	0
Donors	True																																Donors	True
Predict	07:02	08:01	13:02	15:01	18:01	27:02	27:05	35:01	35:03	35:08	35:278	37:01	38:01	39:01	39:06	40:01	40:02	41:02	44:02	44:03	44:05	44:27	47:01	51:01	52:01	55:01	56:01	57:01	58:01	67:01			Predict	07:02	08:01	13:02	15:01	18:01	27:02	27:05	35:01	35:03	35:08	35:278	37:01	38:01	39:01	39:06	40:01
07:02	49	0	0	0	0	0	0	0	0	0	0	0	0	0	0	0	0	0	0	0	0	0	0	0	0	0	0	0	0	0			07:02	50	0	0	0	0	0	0	0	0	0	0	0	0	0	0	0
08:01	0	36	0	0	0	0	0	0	0	0	0	0	0	0	0	0	0	0	0	0	0	0	0	0	0	0	0	0	0	0			08:01	0	36	0	0	0	0	0	0	0	0	0	0	0	0	0	0
13:02	0	0	8	0	0	0	0	0	0	0	0	0	0	0	0	0	0	0	0	0	0	0	0	0	0	0	0	0	0	0			13:02	0	0	8	0	0	0	0	0	0	0	0	0	0	0	0	0
15:01	0	0	0	66	0	0	0	0	0	0	0	0	0	0	0	0	0	0	0	0	0	0	0	0	0	0	0	0	0	0			15:01	0	0	0	66	0	0	0	0	0	0	0	0	0	0	0	0
18:01	0	0	0	0	21	0	0	0	0	0	0	0	0	0	0	0	0	0	0	0	0	0	0	0	0	0	0	0	0	0			18:01	0	0	0	0	21	0	0	0	0	0	0	0	0	0	0	0
27:02	0	0	0	0	0	1	0	0	0	0	0	0	0	0	0	0	0	0	0	0	0	0	0	0	0	0	0	0	0	0			27:02	0	0	0	0	0	1	0	0	0	0	0	0	0	0	0	0
27:05	0	0	0	0	0	0	32	0	0	0	0	0	0	0	0	0	0	0	0	0	0	0	0	0	0	0	0	0	0	0			27:05	0	0	0	0	0	0	32	0	0	0	0	0	0	0	0	0
35:01	0	0	0	0	0	0	0	61	0	0	0	0	0	0	0	0	0	0	0	0	0	0	0	0	0	0	0	0	0	0			35:01	0	0	0	0	0	0	0	61	0	0	0	0	0	0	0	0
35:03	0	0	0	0	0	0	0	0	0	0	0	0	0	0	0	0	0	0	0	0	0	0	0	0	0	0	0	0	0	0			35:03	0	0	0	0	0	0	0	0	0	0	0	0	0	0	0	0
35:08	0	0	0	0	0	0	0	0	0	2	0	0	0	0	0	0	0	0	0	0	0	0	0	0	0	0	0	0	0	0			35:08	0	0	0	0	0	0	0	1	0	2	0	0	0	0	0	0
35:278	0	0	0	0	0	0	0	0	0	0	0	0	0	0	0	0	0	0	0	0	0	0	0	0	0	0	0	0	0	0			35:278	0	0	0	0	0	0	0	0	0	0	0	0	0	0	0	0
37:01	0	0	0	0	0	0	0	0	0	0	0	3	0	0	0	0	0	0	0	0	0	0	0	0	0	0	0	0	0	0			37:01	0	0	0	0	0	0	0	0	0	0	0	3	0	0	0	0
38:01	0	0	0	0	0	0	0	0	0	0	0	0	6	0	0	0	0	0	0	0	0	0	0	0	0	0	0	0	0	0			38:01	0	0	0	0	0	0	0	0	0	0	0	0	6	0	0	0
39:01	0	0	0	0	0	0	0	0	0	0	0	0	0	10	1	0	0	0	0	0	0	0	0	0	0	0	0	0	0	1			39:01	0	0	0	0	0	0	0	0	0	0	0	0	0	10	1	0
39:06	0	0	0	0	0	0	0	0	0	0	0	0	0	0	0	0	0	0	0	0	0	0	0	0	0	0	0	0	0	0			39:06	0	0	0	0	0	0	0	0	0	0	0	0	0	0	0	0
40:01	0	0	0	0	0	0	0	0	0	0	0	0	0	0	0	20	0	0	0	0	0	0	0	0	0	0	0	0	0	0			40:01	0	0	0	0	0	0	0	0	0	0	0	0	0	0	0	20
40:02	0	0	0	0	0	0	0	0	0	0	0	0	0	0	0	0	6	0	0	0	0	0	0	0	0	0	0	0	0	0			40:02	0	0	0	0	0	0	0	0	0	0	0	0	0	0	0	0
41:02	0	0	0	0	0	0	0	0	0	0	0	0	0	0	0	0	0	2	0	0	0	0	0	0	0	0	0	0	0	0			41:02	0	0	0	0	0	0	0	0	0	0	0	0	0	0	0	0
44:02	0	0	0	0	0	0	0	0	0	0	0	0	0	0	0	0	0	0	27	0	0	0	0	0	0	0	0	0	0	0			44:02	0	0	0	0	0	0	0	0	0	0	0	0	0	0	0	0
44:03	0	0	0	0	0	0	0	0	0	0	0	0	0	0	0	0	0	0	0	5	0	0	0	0	0	0	0	0	0	0			44:03	0	0	0	0	0	0	0	0	0	0	0	0	0	0	0	0
44:05	0	0	0	0	0	0	0	0	0	0	0	0	0	0	0	0	0	0	0	0	0	0	0	0	0	0	0	0	0	0			44:05	0	0	0	0	0	0	0	0	0	0	0	0	0	0	0	0
44:27	0	0	0	0	0	0	0	0	0	0	0	0	0	0	0	0	0	0	0	0	0	2	0	0	0	0	0	0	0	0			44:27	0	0	0	0	0	0	0	0	0	0	0	0	0	0	0	0
47:01	0	0	0	0	0	0	0	0	0	0	0	0	0	0	0	0	0	0	0	0	0	0	1	0	0	0	0	0	0	0			47:01	0	0	0	0	0	0	0	0	0	0	0	0	0	0	0	0
51:01	0	0	0	0	0	0	0	0	2	0	1	0	0	0	0	0	0	0	0	0	0	0	0	37	0	0	0	0	0	0			51:01	0	0	0	0	0	0	0	0	2	0	1	0	0	0	0	0
52:01	0	0	0	0	0	0	0	0	0	0	0	0	0	0	0	0	0	0	0	0	0	0	0	0	1	0	0	0	0	0			52:01	0	0	0	0	0	0	0	0	0	0	0	0	0	0	0	0
55:01	0	0	0	0	0	0	0	0	0	0	0	0	0	0	0	0	0	0	0	0	0	0	0	0	0	6	2	0	0	0			55:01	0	0	0	0	0	0	0	0	0	0	0	0	0	0	0	0
56:01	0	0	0	0	0	0	0	0	0	0	0	0	0	0	0	0	0	0	0	0	0	0	0	0	0	0	5	0	0	0			56:01	0	0	0	0	0	0	0	0	0	0	0	0	0	0	0	0
57:01	0	0	0	0	0	0	0	0	0	0	0	0	0	0	0	0	0	0	0	0	0	0	0	0	0	0	0	4	0	0			57:01	0	0	0	0	0	0	0	0	0	0	0	0	0	0	0	0
58:01	0	0	0	0	0	0	0	0	0	0	0	0	0	0	0	0	0	0	0	0	0	0	0	0	0	0	0	0	1	0			58:01	0	0	0	0	0	0	0	0	0	0	0	0	0	0	0	0
67:01	0	0	0	0	0	0	0	0	0	0	0	0	0	0	0	0	0	0	0	0	0	0	0	0	0	0	0	0	0	0			67:01	0	0	0	0	0	0	0	0	0	0	0	0	0	0	0	0
...	1	0	0	0	1	0	0	1	0	0	0	0	0	0	0	0	0	0	1	0	1	0	0	0	0	0	0	0	0	0			...	0	0	0	0	1	0	0	0	0	0	0	0	0	0	0	0
[truncated: 45 more columns]

## Sheet: HLA-C
Imputation errors in 213 Finnish HSCT pairs
locus=HLA-C
Reference=Fin_hg38																					Reference=Fin_hg19																					Reference=Eur_hg19
Recipients	True																				Recipients	True																				Recipients	True
Predict	01:02	02:02	03:02	03:03	03:04	04:01	05:01	06:02	07:01	07:02	07:04	12:02	12:03	14:02	15:02	15:04	16:01	17:03			Predict	01:02	02:02	03:02	03:03	03:04	04:01	05:01	06:02	07:01	07:02	07:04	12:02	12:03	14:02	15:02	15:04	16:01	17:03			Predict	01:02	02:02	03:02	03:03	03:04	04:01	05:01
01:02	38	0	0	0	0	0	0	0	0	0	0	0	0	0	0	0	0	0			01:02	38	0	0	0	0	0	0	0	0	0	0	0	0	0	0	0	0	0			01:02	38	0	0	0	0	0	0
02:02	0	26	0	0	0	0	0	0	0	0	0	0	0	0	0	0	0	0			02:02	0	26	0	0	0	0	0	0	0	0	0	0	0	0	0	0	0	0			02:02	0	26	0	0	0	0	0
03:02	0	0	1	0	0	0	0	0	0	0	0	0	1	0	0	0	0	0			03:02	0	0	1	0	0	0	0	0	0	0	0	0	1	0	0	0	0	0			03:02	0	0	1	0	0	0	0
03:03	0	0	0	45	0	0	0	0	0	0	0	0	0	0	0	0	0	0			03:03	0	0	0	45	0	0	0	0	0	0	0	0	0	0	0	0	0	0			03:03	0	0	0	45	1	0	0
03:04	0	0	0	0	49	0	0	0	0	0	0	0	0	0	0	0	0	0			03:04	0	0	0	0	49	0	0	0	0	0	0	0	0	0	0	0	0	0			03:04	0	0	0	0	48	0	0
04:01	0	0	0	0	0	75	0	0	0	0	0	0	0	0	0	0	0	0			04:01	0	0	0	0	0	75	0	0	0	0	0	0	0	0	0	0	0	0			04:01	0	0	0	0	0	75	0
05:01	0	0	0	0	0	0	21	0	0	0	0	0	0	0	0	0	0	0			05:01	0	0	0	0	0	0	21	0	0	0	0	0	0	0	0	0	0	0			05:01	0	0	0	0	0	0	22
06:02	0	0	0	0	0	0	0	16	0	0	0	0	0	0	0	0	0	0			06:02	0	0	0	0	0	0	0	16	0	0	0	0	0	0	0	0	0	0			06:02	0	0	0	0	0	0	0
07:01	0	0	0	0	0	0	0	0	45	0	0	0	0	0	0	0	0	0			07:01	0	0	0	0	0	0	0	0	45	0	0	0	0	0	0	0	0	0			07:01	0	0	0	0	0	0	0
07:02	0	0	0	0	0	0	0	0	0	55	0	0	0	0	0	0	0	0			07:02	0	0	0	0	0	0	0	0	0	54	0	0	0	0	0	0	0	0			07:02	0	0	0	0	0	0	0
07:04	0	0	0	0	0	0	0	0	0	0	9	0	0	0	0	0	0	0			07:04	0	0	0	0	0	0	0	0	0	0	9	0	0	0	0	0	0	0			07:04	0	0	0	0	0	0	0
12:02	0	0	0	0	0	0	0	0	0	0	0	1	0	0	0	0	0	0			12:02	0	0	0	0	0	0	0	0	0	0	0	1	0	0	0	0	0	0			12:02	0	0	0	0	0	0	0
12:03	0	0	0	0	0	0	0	0	0	0	0	0	19	0	0	0	0	0			12:03	0	0	0	0	0	0	0	0	0	0	0	0	19	0	0	0	0	0			12:03	0	0	0	0	0	0	0
14:02	0	0	0	0	0	0	0	0	0	0	0	0	0	6	0	0	0	0			14:02	0	0	0	0	0	0	0	0	0	0	0	0	0	6	0	0	0	0			14:02	0	0	0	0	0	0	0
15:02	0	0	0	0	0	0	0	0	0	0	0	0	0	0	15	1	0	0			15:02	0	0	0	0	0	0	0	0	0	0	0	0	0	0	15	1	0	0			15:02	0	0	0	0	0	0	0
15:04	0	0	0	0	0	0	0	0	0	0	0	0	0	0	0	0	0	0			15:04	0	0	0	0	0	0	0	0	0	0	0	0	0	0	0	0	0	0			15:04	0	0	0	0	0	0	0
16:01	0	0	0	0	0	0	0	0	0	0	0	0	0	0	0	0	1	0			16:01	0	0	0	0	0	0	0	0	0	0	0	0	0	0	0	0	1	0			16:01	0	0	0	0	0	0	0
17:03	0	0	0	0	0	0	0	0	0	0	0	0	0	0	0	0	0	2			17:03	0	0	0	0	0	0	0	0	0	0	0	0	0	0	0	0	0	2			17:03	0	0	0	0	0	0	0
...	0	0	0	0	0	0	1	0	1	0	0	0	0	0	0	0	0	0			...	0	0	0	0	0	0	1	0	1	1	0	0	0	0	0	0	0	0			...	0	0	0	0	0	0	0
Donors	True																				Donors	True																				Donors	True
Predict	01:02	02:02	03:02	03:03	03:04	04:01	05:01	06:02	07:01	07:02	07:04	12:02	12:03	14:02	15:02	15:04	16:01	17:03			Predict	01:02	02:02	03:02	03:03	03:04	04:01	05:01	06:02	07:01	07:02	07:04	12:02	12:03	14:02	15:02	15:04	16:01	17:03			Predict	01:02	02:02	03:02	03:03	03:04	04:01	05:01
01:02	38	0	0	0	0	0	0	0	0	0	0	0	0	0	0	0	0	0			01:02	38	0	0	0	0	0	0	0	0	0	0	0	0	0	0	0	0	0			01:02	38	0	0	0	0	0	0
02:02	0	21	0	0	0	0	0	0	0	0	0	0	0	0	0	0	0	0			02:02	0	21	0	0	0	0	0	0	0	0	0	0	0	0	0	0	0	0			02:02	0	21	0	0	0	0	0
03:02	0	0	1	0	0	0	0	0	0	0	0	0	0	0	0	0	0	0			03:02	0	0	1	0	0	0	0	0	0	0	0	0	0	0	0	0	0	0			03:02	0	0	1	0	0	0	0
03:03	0	0	0	45	0	0	0	0	0	0	0	0	0	0	0	0	0	0			03:03	0	0	0	46	0	0	0	0	0	0	0	0	0	0	0	0	0	0			03:03	0	0	0	46	1	0	0
03:04	0	0	0	1	48	0	0	0	0	0	0	0	0	0	0	0	0	0			03:04	0	0	0	0	48	0	0	0	0	0	0	0	0	0	0	0	0	0			03:04	0	0	0	0	47	0	0
04:01	0	0	0	0	0	77	0	0	0	0	0	0	0	0	0	0	0	0			04:01	0	0	0	0	0	77	0	0	0	0	0	0	0	0	0	0	0	0			04:01	0	0	0	0	0	77	0
05:01	0	0	0	0	0	0	22	0	0	0	0	0	0	0	0	0	0	0			05:01	0	0	0	0	0	0	22	0	0	0	0	0	0	0	0	0	0	0			05:01	0	0	0	0	0	0	23
06:02	0	0	0	0	0	0	0	16	0	0	0	0	0	0	0	0	0	0			06:02	0	0	0	0	0	0	0	16	0	0	0	0	0	0	0	0	0	0			06:02	0	0	0	0	0	0	0
07:01	0	0	0	0	0	0	0	0	44	0	0	0	0	0	0	0	0	0			07:01	0	0	0	0	0	0	0	0	44	0	0	0	0	0	0	0	0	0			07:01	0	0	0	0	0	0	0
07:02	0	0	0	0	0	0	0	0	0	55	0	0	0	0	0	0	0	0			07:02	0	0	0	0	0	0	0	0	0	54	0	0	0	0	0	0	0	0			07:02	0	0	0	0	0	0	0
07:04	0	0	0	0	0	0	0	0	0	0	10	0	0	0	0	0	0	0			07:04	0	0	0	0	0	0	0	0	0	0	10	0	0	0	0	0	0	0			07:04	0	0	0	0	0	0	0
12:02	0	0	0	0	0	0	0	0	0	0	0	1	0	0	0	0	0	0			12:02	0	0	0	0	0	0	0	0	0	0	0	1	0	0	0	0	0	0			12:02	0	0	0	0	0	0	0
12:03	0	0	0	0	0	0	0	0	0	0	0	0	18	0	0	0	0	0			12:03	0	0	0	0	0	0	0	0	0	0	0	0	18	0	0	0	0	0			12:03	0	0	0	0	0	0	0
14:02	0	0	0	0	0	0	0	0	0	0	0	0	0	6	0	0	0	0			14:02	0	0	0	0	0	0	0	0	0	0	0	0	0	6	0	0	0	0			14:02	0	0	0	0	0	0	0
15:02	0	0	0	0	0	0	0	0	0	0	0	0	0	0	15	1	0	0			15:02	0	0	0	0	0	0	0	0	0	0	0	0	0	0	15	1	0	0			15:02	0	0	0	0	0	0	0
15:04	0	0	0	0	0	0	0	0	0	0	0	0	0	0	0	0	0	0			15:04	0	0	0	0	0	0	0	0	0	0	0	0	0	0	0	0	0	0			15:04	0	0	0	0	0	0	0
16:01	0	0	0	0	0	0	0	0	0	0	0	0	0	0	0	0	1	0			16:01	0	0	0	0	0	0	0	0	0	0	0	0	0	0	0	0	1	0			16:01	0	0	0	0	0	0	0
17:03	0	0	0	0	0	0	0	0	0	0	0	0	0	0	0	0	0	2			17:03	0	0	0	0	0	0	0	0	0	0	0	0	0	0	0	0	0	2			17:03	0	0	0	0	0	0	0
...	0	0	0	0	0	0	1	0	1	0	0	0	0	0	0	0	0	0			...	0	0	0	0	0	0	1	0	1	1	0	0	0	0	0	0	0	0			...	0	0	0	0	0	0	0
[truncated: 11 more columns]

## Sheet: HLA-DRB1
Imputation errors in 213 Finnish HSCT pairs
locus=HLA-DRB1
Reference=Fin_hg38																												Reference=Fin_hg19
Recipients	True																											Recipients	True
Predict	01:01	01:03	03:01	04:01	04:03	04:04	04:07	04:08	04:10	07:01	08:01	08:03	09:01	10:01	11:01	11:04	12:01	13:01	13:02	13:03	14:02	14:54	15:01	15:02	16:01			Predict	01:01	01:03	03:01	04:01	04:03	04:04	04:07	04:08	04:10	07:01	08:01	08:03	09:01	10:01	11:01	11:04	12:01	13:01	13:02	13:03	14:02
01:01	81	1	0	0	0	0	0	0	0	0	0	0	0	0	0	0	0	0	0	0	0	0	0	0	0			01:01	81	1	0	0	0	0	0	0	0	0	0	0	0	0	0	0	0	0	0	0	0
01:03	0	0	0	0	0	0	0	0	0	0	0	0	0	0	0	0	0	0	0	0	0	0	0	0	0			01:03	0	0	0	0	0	0	0	0	0	0	0	0	0	0	0	0	0	0	0	0	0
03:01	0	0	38	0	0	0	0	0	0	0	0	0	0	0	0	0	0	1	0	0	0	0	0	0	0			03:01	0	0	38	0	0	0	0	0	0	0	0	0	0	0	0	0	0	1	0	0	0
04:01	0	0	0	35	2.8	0	1	0	1	0	0	0	0	0	0	0	0	0	0	0	0	0	0	0	0			04:01	0	0	0	36	2.8	0	1	0	0	0	0	0	0	0	0	0	0	0	0	0	0
04:03	0	0	0	0	1	0	0	0	0	0	0	0	0	0	0	0	0	0	0	0	0	0	0	0	0			04:03	0	0	0	0	1	0	0	0	0	0	0	0	0	0	0	0	0	0	0	0	0
04:04	0	0	0	0	4.2	8	0	0	0	0	0	0	0	0	0	0	0	0	0	0	0	0	0	0	0			04:04	0	0	0	0	4.2	8	0	0	1	0	0	0	0	0	0	0	0	0	0	0	0
04:07	0	0	0	0	0	0	2	0	0	0	0	0	0	0	0	0	0	0	0	0	0	0	0	0	0			04:07	0	0	0	0	0	0	2	0	0	0	0	0	0	0	0	0	0	0	0	0	0
04:08	0	0	0	0	0	0	0	7	0	0	0	0	0	0	0	0	0	0	0	0	0	0	0	0	0			04:08	0	0	0	0	0	0	0	7	0	0	0	0	0	0	0	0	0	0	0	0	0
04:10	0	0	0	0	0	0	0	0	0	0	0	0	0	0	0	0	0	0	0	0	0	0	0	0	0			04:10	0	0	0	0	0	0	0	0	0	0	0	0	0	0	0	0	0	0	0	0	0
07:01	0	0	0	0	0	0	0	0	0	21	0	0	0	0	0	0	0	0	0	0	0	0	0	0	0			07:01	0	0	0	0	0	0	0	0	0	21	0	0	0	0	0	0	0	0	0	0	0
08:01	0	0	0	0	0	0	0	0	0	0	35	0	0	0	0	0	0	0	0	0	0	0	0	0	0			08:01	0	0	0	0	0	0	0	0	0	0	35	0	0	0	0	0	0	0	0	0	0
08:03	0	0	0	0	0	0	0	0	0	0	0	1	0	0	0	0	0	0	0	0	0	0	0	0	0			08:03	0	0	0	0	0	0	0	0	0	0	0	1	0	0	0	0	0	0	0	0	0
09:01	0	0	0	0	0	0	0	0	0	0	0	0	11	0	0	0	0	0	0	0	0	0	0	0	0			09:01	0	0	0	0	0	0	0	0	0	0	0	0	11	0	0	0	0	0	0	0	0
10:01	0	0	0	0	0	0	0	0	0	0	0	0	0	1	0	0	0	0	0	0	0	0	0	0	0			10:01	0	0	0	0	0	0	0	0	0	0	0	0	0	1	0	0	0	0	0	0	0
11:01	0	0	0	0	0	0	0	0	0	0	0	0	0	0	20	0	1	0	0	0	0	0	0	0	0			11:01	0	0	0	0	0	0	0	0	0	0	0	0	0	0	20	0	1	0	0	0	0
11:04	0	0	0	0	0	0	0	0	0	0	0	0	0	0	0	2	0	0	0	0	0	0	0	0	0			11:04	0	0	0	0	0	0	0	0	0	0	0	0	0	0	0	2	0	0	0	0	0
12:01	0	0	0	0	0	0	0	0	0	0	0	0	0	0	0	0	8	0	0	0	0	0	0	0	0			12:01	0	0	0	0	0	0	0	0	0	0	0	0	0	0	0	0	8	0	0	0	0
13:01	0	0	0	0	0	0	0	0	0	0	0	0	0	0	0	0	0	55	0	0	0	0	0	0	0			13:01	0	0	0	0	0	0	0	0	0	0	0	0	0	0	0	0	0	55	0	0	0
13:02	0	0	0	0	0	0	0	0	0	0	0	0	0	0	0	0	0	0	12	0	0	0	0	0	0			13:02	0	0	0	0	0	0	0	0	0	0	0	0	0	0	0	0	0	0	12	0	0
13:03	0	0	0	0	0	0	0	0	0	0	0	0	0	0	0	0	0	0	0	2	0	0	0	0	0			13:03	0	0	0	0	0	0	0	0	0	0	0	0	0	0	0	0	0	0	0	2	0
14:02	0	0	0	0	0	0	0	0	0	0	0	0	0	0	0	0	0	0	0	0	2	0	0	0	0			14:02	0	0	0	0	0	0	0	0	0	0	0	0	0	0	0	0	0	0	0	0	2
14:54	0	0	0	0	0	0	0	0	0	0	0	0	0	0	0	0	0	0	0	0	0	6	0	0	0			14:54	0	0	0	0	0	0	0	0	0	0	0	0	0	0	0	0	0	0	0	0	0
15:01	0	0	0	0	0	0	0	0	0	0	0	0	0	0	0	0	0	0	0	0	0	0	60	0	0			15:01	0	0	0	0	0	0	0	0	0	0	0	0	0	0	0	0	0	0	0	0	0
15:02	0	0	0	0	0	0	0	0	0	0	0	0	0	0	0	0	0	0	0	0	0	0	0	1	0			15:02	0	0	0	0	0	0	0	0	0	0	0	0	0	0	0	0	0	0	0	0	0
16:01	0	0	0	0	0	0	0	0	0	0	0	0	0	0	0	0	0	0	0	0	0	0	0	0	2			16:01	0	0	0	0	0	0	0	0	0	0	0	0	0	0	0	0	0	0	0	0	0
...	0	0	0	1	0	0	0	0	0	1	0	0	0	0	0	0	0	0	0	0	0	1	2	0	0			...	0	0	0	0	0	0	0	0	0	1	0	0	0	0	0	0	0	0	0	0	0
Donors	True																											Donors	True
Predict	01:01	01:03	03:01	04:01	04:03	04:04	04:07	04:08	04:10	07:01	08:01	08:03	09:01	10:01	11:01	11:04	12:01	13:01	13:02	13:03	14:02	14:54	15:01	15:02	16:01			Predict	01:01	01:03	03:01	04:01	04:03	04:04	04:07	04:08	04:10	07:01	08:01	08:03	09:01	10:01	11:01	11:04	12:01	13:01	13:02	13:03	14:02
01:01	78	1	0	0	0	0	0	0	0	0	0	0	0	0	0	1	0	0	0	0	0	0	0	0	0			01:01	78	1	0	0	0	0	0	0	0	0	0	0	0	0	0	0	0	0	0	0	0
01:03	0	0	0	0	0	0	0	0	0	0	0	0	0	0	0	0	0	0	0	0	0	0	0	0	0			01:03	0	0	0	0	0	0	0	0	0	0	0	0	0	0	0	0	0	0	0	0	0
03:01	0	0	38	0	0	0	0	0	0	0	0	0	0	0	0	0	0	1	0	0	0	0	0	0	0			03:01	0	0	38	0	0	0	0	0	0	0	0	0	0	0	0	0	0	1	0	0	0
04:01	0	0	0	37	2	0	2	0	1	0	0	0	0	0	0	0	0	0	0	0	0	0	0	0	0			04:01	0	0	0	38	2	0	2	0	0	0	0	0	0	0	0	0	0	0	0	0	0
04:03	0	0	0	0	1	0	0	0	0	0	0	0	0	0	0	0	0	0	0	0	0	0	0	0	0			04:03	0	0	0	0	1	0	0	0	0	0	0	0	0	0	0	0	0	0	0	0	0
04:04	0	0	0	0	3	8	0	0	0	0	0	0	0	0	0	0	0	0	0	0	0	0	0	0	0			04:04	0	0	0	0	3	8	0	0	1	0	0	0	0	0	0	0	0	0	0	0	0
04:07	0	0	0	0	0	0	2	0	0	0	0	0	0	0	0	0	0	0	0	0	0	0	0	0	0			04:07	0	0	0	0	0	0	2	0	0	0	0	0	0	0	0	0	0	0	0	0	0
04:08	0	0	0	0	0	0	0	6	0	0	0	0	0	0	0	0	0	0	0	0	0	0	0	0	0			04:08	0	0	0	0	0	0	0	6	0	0	0	0	0	0	0	0	0	0	0	0	0
04:10	0	0	0	0	0	0	0	0	0	0	0	0	0	0	0	0	0	0	0	0	0	0	0	0	0			04:10	0	0	0	0	0	0	0	0	0	0	0	0	0	0	0	0	0	0	0	0	0
07:01	0	0	0	0	0	0	0	0	0	21	0	0	0	0	0	0	0	0	0	0	0	0	0	0	0			07:01	0	0	0	0	0	0	0	0	0	21	0	0	0	0	0	0	0	0	0	0	0
08:01	0	0	0	0	0	0	0	0	0	0	36	0	0	0	0	0	0	0	0	0	0	0	0	0	0			08:01	0	0	0	0	0	0	0	0	0	0	36	0	0	0	0	1	0	0	0	0	0
08:03	0	0	0	0	0	0	0	0	0	0	0	1	0	0	0	0	0	0	0	0	0	0	0	0	0			08:03	0	0	0	0	0	0	0	0	0	0	0	1	0	0	0	0	0	0	0	0	0
09:01	0	0	0	0	0	0	0	0	0	0	0	0	12	0	0	0	0	0	0	0	0	0	0	0	0			09:01	0	0	0	0	0	0	0	0	0	0	0	0	12	0	0	0	0	0	0	0	0
10:01	0	0	0	0	0	0	0	0	0	0	0	0	0	1	0	0	0	0	0	0	0	0	0	0	0			10:01	0	0	0	0	0	0	0	0	0	0	0	0	0	1	0	0	0	0	0	0	0
11:01	0	0	0	0	0	0	0	0	0	0	0	0	0	0	19	0	1	0	0	0	0	0	0	0	0			11:01	0	0	0	0	0	0	0	0	0	0	0	0	0	0	19	0	1	0	0	0	0
11:04	0	0	0	0	0	0	0	0	0	0	0	0	0	0	0	1	0	0	0	0	0	0	0	0	0			11:04	0	0	0	0	0	0	0	0	0	0	0	0	0	0	0	1	0	0	0	0	0
12:01	0	0	0	0	0	0	0	0	0	0	0	0	0	0	0	0	7	0	0	0	0	0	0	0	0			12:01	0	0	0	0	0	0	0	0	0	0	0	0	0	0	0	0	7	0	0	0	0
13:01	0	0	0	0	0	0	0	0	0	0	0	0	0	0	0	0	0	55	0	0	0	0	0	0	0			13:01	0	0	0	0	0	0	0	0	0	0	0	0	0	0	0	0	0	55	0	0	0
13:02	0	0	0	0	0	0	0	0	0	0	0	0	0	0	0	0	0	0	11	0	0	0	0	0	0			13:02	0	0	0	0	0	0	0	0	0	0	0	0	0	0	0	0	0	0	11	0	0
13:03	0	0	0	0	0	0	0	0	0	0	0	0	0	0	0	0	0	0	0	2	0	0	0	0	0			13:03	0	0	0	0	0	0	0	0	0	0	0	0	0	0	0	0	0	0	0	2	0
14:02	0	0	0	0	0	0	0	0	0	0	0	0	0	0	0	0	0	0	0	0	2	0	0	0	0			14:02	0	0	0	0	0	0	0	0	0	0	0	0	0	0	0	0	0	0	0	0	2
14:54	0	0	0	0	0	0	0	0	0	0	0	0	0	0	0	0	0	0	0	0	0	5	0	0	0			14:54	0	0	0	0	0	0	0	0	0	0	0	0	0	0	0	0	0	0	0	0	0
15:01	0	0	0	0	0	0	0	0	0	0	0	0	0	0	0	0	0	0	0	0	0	0	61	0	0			15:01	0	0	0	0	0	0	0	0	0	0	0	0	0	0	0	0	0	0	0	0	0
15:02	0	0	0	0	0	0	0	0	0	0	0	0	0	0	0	0	0	0	0	0	0	0	0	1	0			15:02	0	0	0	0	0	0	0	0	0	0	0	0	0	0	0	0	0	0	0	0	0
16:01	0	0	0	0	0	0	0	0	0	0	0	0	0	0	0	0	0	0	0	0	0	0	0	0	2			16:01	0	0	0	0	0	0	0	0	0	0	0	0	0	0	0	0	0	0	0	0	0
...	0	0	0	1	0	0	0	0	0	1	0	0	0	0	0	0	0	0	0	0	0	1	2	0	0			...	0	0	0	0	0	0	0	0	0	1	0	0	0	0	0	0	0	0	0	0	0
[truncated: 30 more columns]

## Sheet: HLA-DQA1
Imputation errors in 213 Finnish HSCT pairs
locus=HLA-DQA1
Reference=Fin_hg38																	Reference=Fin_hg19																	Reference=Eur_hg19
Recipients	True																Recipients	True																Recipients	True
Predict	01:01	01:02	01:03	01:04	01:05	02:01	03:01	03:02	03:03	04:01	05:01	05:03	05:05	06:01			Predict	01:01	01:02	01:03	01:04	01:05	02:01	03:01	03:02	03:03	04:01	05:01	05:03	05:05	06:01			Predict	01:01	01:02	01:03	01:04	01:05	02:01	03:01	03:02	03:03	04:01	05:01	05:03	05:05	06:01
01:01	82	0	0	0	0	0	0	0	0	0	0	0	0	0			01:01	82	0	0	0	0	0	0	0	0	0	0	0	0	0			01:01	82	0	0	0	0	0	0	0	0	0	0	0	0	0
01:02	0	76	0	0	0	0	0	0	0	0	0	0	0	0			01:02	0	76	1	0	0	0	0	0	0	0	0	0	0	0			01:02	0	76	0	0	0	0	0	0	0	0	0	0	0	0
01:03	0	0	46	0	0	0	0	0	0	0	0	0	1	0			01:03	0	0	45	0	0	0	0	0	0	0	0	0	1	0			01:03	0	0	47	0	0	0	0	0	0	0	0	0	0	0
01:04	0	0	0	7	0	0	0	0	0	0	0	0	0	0			01:04	0	0	0	7	0	0	0	0	0	0	0	0	0	0			01:04	0	0	0	7	0	0	0	0	0	0	0	0	0	0
01:05	0	0	0	0	1	0	0	0	0	0	0	0	0	0			01:05	0	0	0	0	1	0	0	0	0	0	0	0	0	0			01:05	0	0	0	0	1	0	0	0	0	0	0	0	0	0
02:01	0	0	0	0	0	22	0	0	0	0	0	0	0	0			02:01	0	0	0	0	0	22	0	0	0	0	0	0	0	0			02:01	0	0	0	0	0	22	0	0	0	0	0	0	0	0
03:01	0	1	0	0	0	0	41	0	1	0	0	0	0	0			03:01	0	1	0	0	0	0	40	0	1	0	0	0	0	0			03:01	0	1	0	0	0	0	42	0	0	0	0	0	0	0
03:02	0	0	0	0	0	0	0	21	1	0	0	0	0	0			03:02	0	0	0	0	0	0	0	21	1	0	0	0	0	0			03:02	0	0	0	0	0	0	0	20	0	0	0	0	1	0
03:03	0	0	0	0	0	0	0	0	14	0	0	0	0	0			03:03	0	0	0	0	0	0	0	0	14	0	0	0	0	0			03:03	0	0	0	0	0	0	0	1	18	0	0	0	0	0
04:01	0	0	0	0	0	0	0	0	0	35	0	0	0	0			04:01	0	0	0	0	0	0	0	0	0	35	0	0	0	0			04:01	0	0	0	0	0	0	0	0	0	35	0	0	0	0
05:01	0	0	1	0	0	0	0	0	0	0	38	0	0	0			05:01	0	0	1	0	0	0	0	0	0	0	38	0	0	0			05:01	0	0	0	0	0	0	0	0	0	0	38	1	0	0
05:03	0	0	0	0	0	0	0	0	0	0	0	2	0	0			05:03	0	0	0	0	0	0	0	0	0	0	0	2	0	0			05:03	0	0	0	0	0	0	0	0	0	0	0	0	0	0
05:05	0	0	0	0	0	0	0	0	0	0	0	0	34	0			05:05	0	0	0	0	0	0	0	0	0	0	0	0	34	0			05:05	0	0	0	0	0	0	0	0	0	0	0	1	34	0
06:01	0	0	0	0	0	0	0	0	0	0	0	0	0	1			06:01	0	0	0	0	0	0	0	0	0	0	0	0	0	1			06:01	0	0	0	0	0	0	0	0	0	0	0	0	0	1
...	0	0	0	0	0	0	1	0	2	0	0	0	0	0			...	0	0	0	0	0	0	2	0	2	0	0	0	0	0			...	0	0	0	0	0	0	0	0	0	0	0	0	0	0
Donors	True																Donors	True																Donors	True
Predict	01:01	01:02	01:03	01:04	01:05	02:01	03:01	03:02	03:03	04:01	05:01	05:03	05:05	06:01			Predict	01:01	01:02	01:03	01:04	01:05	02:01	03:01	03:02	03:03	04:01	05:01	05:03	05:05	06:01			Predict	01:01	01:02	01:03	01:04	01:05	02:01	03:01	03:02	03:03	04:01	05:01	05:03	05:05	06:01
01:01	79	0	0	0	0	0	0	0	0	0	0	0	0	0			01:01	79	0	0	0	0	0	0	0	0	0	0	0	1	0			01:01	79	0	0	0	0	0	0	0	0	0	0	0	0	0
01:02	0	76	1	0	0	0	0	0	0	0	0	0	0	0			01:02	0	76	1	0	0	0	0	0	0	0	0	0	0	0			01:02	0	76	0	0	0	0	0	0	0	0	0	0	0	0
01:03	0	0	44	0	0	0	0	0	0	0	0	0	1	0			01:03	0	0	44	0	0	0	0	0	0	0	0	0	1	0			01:03	0	0	46	0	0	0	0	0	0	0	0	0	0	0
01:04	0	0	0	6	0	0	0	0	0	0	0	0	0	0			01:04	0	0	0	6	0	0	0	0	0	0	0	0	0	0			01:04	0	0	0	6	0	0	0	0	0	0	0	0	0	0
01:05	0	0	0	0	1	0	0	0	0	0	0	0	0	0			01:05	0	0	0	0	1	0	0	0	0	0	0	0	0	0			01:05	0	0	0	0	1	0	0	0	0	0	0	0	0	0
02:01	0	0	0	0	0	22	0	0	0	0	0	0	0	0			02:01	0	0	0	0	0	22	0	0	0	0	0	0	0	0			02:01	0	0	0	0	0	21	0	0	0	0	0	0	0	0
03:01	0	0	0	0	0	0	42	0	1	0	0	0	0	0			03:01	0	0	0	0	0	0	41	0	1	0	0	0	0	0			03:01	0	0	0	0	0	0	43	0	0	0	0	0	0	0
03:02	0	0	0	0	0	0	0	23	1	0	0	0	0	0			03:02	0	0	0	0	0	0	0	23	1	0	0	0	0	0			03:02	0	0	0	0	0	0	0	22	0	0	0	0	1	0
03:03	0	0	0	0	0	0	0	0	14	0	0	0	0	0			03:03	0	0	0	0	0	0	0	0	14	0	0	0	0	0			03:03	0	0	0	0	0	0	0	1	18	0	0	0	0	0
04:01	0	0	0	0	0	0	0	0	0	36	0	0	0	0			04:01	0	0	0	0	0	0	0	0	0	36	0	0	0	0			04:01	0	0	0	0	0	1	0	0	0	36	0	0	0	0
05:01	0	0	1	0	0	0	0	0	0	0	38	0	0	0			05:01	0	0	1	0	0	0	0	0	0	0	38	0	0	0			05:01	0	0	0	0	0	0	0	0	0	0	38	1	0	0
05:03	0	0	0	0	0	0	0	0	0	0	0	2	0	0			05:03	0	0	0	0	0	0	0	0	0	0	0	2	0	0			05:03	0	0	0	0	0	0	0	0	0	0	0	0	0	0
05:05	0	0	0	0	0	0	0	0	0	0	0	0	32	0			05:05	0	0	0	0	0	0	0	0	0	0	0	0	31	0			05:05	0	0	0	0	0	0	0	0	0	0	0	1	32	0
06:01	0	0	0	0	0	0	0	0	0	0	0	0	0	1			06:01	0	0	0	0	0	0	0	0	0	0	0	0	0	1			06:01	0	0	0	0	0	0	0	0	0	0	0	0	0	1
...	0	0	0	0	0	0	1	0	2	0	0	0	0	0			...	0	0	0	0	0	0	2	0	2	0	0	0	0	0			...	0	0	0	0	0	0	0	0	0	0	0	0	0	0

## Sheet: HLA-DQB1
Imputation errors in 213 Finnish HSCT pairs
Locus=HLA-DQB1
Reference=Fin_hg38																	Reference=Fin_hg19																	Reference=Eur_hg19
Recipients	True																Recipients	True																Recipients	True
Predict	02:01	02:02	03:01	03:02	03:03	04:02	05:01	05:02	05:03	06:01	06:02	06:03	06:04	06:09			Predict	02:01	02:02	03:01	03:02	03:03	04:02	05:01	05:02	05:03	06:01	06:02	06:03	06:04	06:09			Predict	02:01	02:02	03:01	03:02	03:03	04:02	05:01	05:02	05:03	06:01	06:02	06:03	06:04	06:09
02:01	38	0	0	0	0	0	0	0	0	0	0	0	0	0			02:01	38	0	0	0	0	0	0	0	0	0	0	1	0	0			02:01	38	0	0	0	0	0	0	0	0	0	0	0	0	0
02:02	0	17	0	0	0	0	0	0	0	0	0	0	0	0			02:02	0	17	0	0	0	0	0	0	0	0	0	0	0	0			02:02	0	17	0	0	0	0	0	0	0	0	0	0	0	0
03:01	0	0	56	0	0	0	0	0	0	0	0	0	0	0			03:01	0	0	55	0	0	0	0	0	0	0	0	0	0	0			03:01	0	0	55	0	0	0	0	0	0	0	0	0	0	0
03:02	0	0	0	42	0	0.5	0	0	0	0	1	0.5	0	0			03:02	0	0	0	42	0	0.5	0	0	0	0	1	0.5	0	0			03:02	0	0	0	42	0	0	0	0	0	0	1	0	0	0
03:03	0	0	0	0	25	0	0	0	0	0	0	0	0	0			03:03	0	0	0	0	25	0	0	0	0	0	0	0	0	0			03:03	0	0	1	0	25	0	0	0	0	0	0	0	0	0
04:02	0	0	0	0	0	35	0	0	0	0	0	0	0	0			04:02	0	0	0	0	0	35	0	0	0	0	0	0	0	0			04:02	0	0	0	0	0	36	0	0	0	0	0	0	0	0
05:01	0	0	0	0	0	0	83	0	0	0	0	0	0	0			05:01	0	0	0	0	0	0	83	0	0	0	0	0	0	0			05:01	0	0	0	0	0	0	83	0	0	0	0	0	0	0
05:02	0	0	0	0	0	0	0	2	0	0	0	0	0	0			05:02	0	0	0	0	0	0	0	2	0	0	0	0	0	0			05:02	0	0	0	0	0	0	0	2	0	0	0	0	0	0
05:03	0	0	0	0	0	0	0	0	7	0	0	0	0	0			05:03	0	0	0	0	0	0	0	0	7	0	0	0	0	0			05:03	0	0	0	0	0	0	0	0	7	0	0	0	0	0
06:01	0	0	0	0	0	0	0	0	0	1	0	0	0	0			06:01	0	0	0	0	0	0	0	0	0	1	0	0	0	0			06:01	0	0	0	0	0	0	0	0	0	1	0	0	0	0
06:02	0	0	0	0	0	0.5	0	0	2	0	59	0.5	0	0			06:02	0	0	0	0	0	0.5	0	0	2	0	59	0.5	0	0			06:02	0	0	0	0	0	0	0	0	2	0	59	1	0	0
06:03	0	0	0	0	0	0	0	0	0	0	0	46	0	0			06:03	0	0	1	0	0	0	0	0	0	0	0	45	0	0			06:03	0	0	0	0	0	0	0	0	0	0	0	46	0	0
06:04	0	0	0	0	0	0	0	0	0	0	0	0	11	0			06:04	0	0	0	0	0	0	0	0	0	0	0	0	11	0			06:04	0	0	0	0	0	0	0	0	0	0	0	0	11	0
06:09	0	0	0	0	0	0	0	0	0	0	0	0	0	1			06:09	0	0	0	0	0	0	0	0	0	0	0	0	0	0			06:09	0	0	0	0	0	0	0	0	0	0	0	0	0	1
...	0	0	0	0	0	0	0	0	0	0	0	0	0	0			...	0	0	0	0	0	0	0	0	0	0	0	0	0	1			...	0	0	0	0	0	0	0	0	0	0	0	0	0	0
Donors	True																Donors	True																Donors	True
Predict	02:01	02:02	03:01	03:02	03:03	04:02	05:01	05:02	05:03	06:01	06:02	06:03	06:04	06:09			Predict	02:01	02:02	03:01	03:02	03:03	04:02	05:01	05:02	05:03	06:01	06:02	06:03	06:04	06:09			Predict	02:01	02:02	03:01	03:02	03:03	04:02	05:01	05:02	05:03	06:01	06:02	06:03	06:04	06:09
02:01	38	0	0	0	0	0	0	0	0	0	0	0	0	0			02:01	38	0	0	0	0	0	0	0	0	0	0	1	0	0			02:01	38	0	0	0	0	0	0	0	0	0	0	0	0	0
02:02	0	16	0	0	0	0	0	0	0	0	0	0	0	0			02:02	0	16	0	0	0	0	0	0	0	0	0	0	0	0			02:02	0	16	0	0	0	0	0	0	0	0	0	0	0	0
03:01	0	0	54	0	0	0	0	0	0	0	0	0	0	0			03:01	0	0	53	0	0	0	0	0	0	0	0	0	0	0			03:01	0	0	53	0	0	0	0	0	0	0	0	0	0	0
03:02	0	0	0	43	0	0.5	0	0	0	0	0	0.5	0	0			03:02	0	0	0	43	0	0.5	0	0	0	0	0	0.5	0	0			03:02	0	0	0	43	0	0	0	0	0	0	0	0	0	0
03:03	0	0	0	0	27	0	0	0	0	0	0	0	0	0			03:03	0	0	0	0	27	0	0	0	0	0	0	0	0	0			03:03	0	0	1	0	27	0	0	0	0	0	0	0	0	0
04:02	0	0	0	0	0	36	0	0	0	0	0	0	0	0			04:02	0	0	0	0	0	36	0	0	0	0	0	0	0	0			04:02	0	1	0	0	0	37	0	0	0	0	0	0	0	0
05:01	0	1	0	0	0	0	80	0	0	0	0	0	0	0			05:01	0	1	0	0	0	0	80	0	0	0	0	0	0	0			05:01	0	0	0	0	0	0	80	0	0	0	0	0	0	0
05:02	0	0	0	0	0	0	0	2	0	0	0	0	0	0			05:02	0	0	0	0	0	0	0	2	0	0	0	0	0	0			05:02	0	0	0	0	0	0	0	2	0	0	0	0	0	0
05:03	0	0	0	0	0	0	0	0	6	0	0	0	0	0			05:03	0	0	0	0	0	0	0	0	6	0	0	0	0	0			05:03	0	0	0	0	0	0	0	0	6	0	0	0	0	0
06:01	0	0	0	0	0	0	0	0	0	1	0	0	0	0			06:01	0	0	0	0	0	0	0	0	0	1	0	0	0	0			06:01	0	0	0	0	0	0	0	0	0	1	0	0	0	0
06:02	0	0	0	0	0	0.5	0	0	1	0	61	0.5	0	0			06:02	0	0	0	0	0	0.5	0	0	1	0	61	0.5	0	0			06:02	0	0	0	0	0	0	0	0	1	0	61	1	0	0
06:03	0	0	0	0	0	0	0	0	0	0	1	44	0	0			06:03	0	0	1	0	0	0	0	0	0	0	1	43	0	0			06:03	0	0	0	0	0	0	0	0	0	0	1	44	0	0
06:04	0	0	0	0	0	0	0	0	0	0	0	0	10	0			06:04	0	0	0	0	0	0	0	0	0	0	0	0	10	0			06:04	0	0	0	0	0	0	0	0	0	0	0	0	10	0
06:09	0	0	0	0	0	0	0	0	0	0	0	0	0	1			06:09	0	0	0	0	0	0	0	0	0	0	0	0	0	1			06:09	0	0	0	0	0	0	0	0	0	0	0	0	0	1
...	0	0	0	0	0	0	0	0	0	0	0	0	0	0			...	0	0	0	0	0	0	0	0	0	0	0	0	0	0			...	0	0	0	0	0	0	0	0	0	0	0	0	0	0

## Sheet: HLA-DPB1
Imputation errors in 213 Finnish HSCT pairs
Locus=HLA-DPB1
Reference=Fin_hg38																				Reference=Fin_hg19																				Reference=Eur_hg19
Recipients	True																			Recipients	True																			Recipients	True
Predict	01:01	02:01	03:01	04:01	04:02	05:01	06:01	10:01	11:01	14:01	15:01	16:01	17:01	19:01	20:01	23:01	104:01			Predict	01:01	02:01	03:01	04:01	04:02	05:01	06:01	10:01	11:01	14:01	15:01	16:01	17:01	19:01	20:01	23:01	104:01			Predict	01:01	02:01	03:01	04:01	04:02	05:01	06:01	10:01	11:01
01:01	19	0	0	0	0	0	0	0	0	0	0	0	0	0	0	0	0			01:01	19	0	0	0	0	0	0	0	0	0	0	0	0	0	0	0	0			01:01	19	0	0	0	0	0	0	0	0
02:01	0	74	0	0	0	0	0	0	0	0	0	0	0	0	0	0	0			02:01	0	73	0	0	0	0	0	0	0	0	0	0	0	0	0	0	0			02:01	0	72	0	0	0	0	0	0	0
03:01	0	0	45	0	0	0	1	0	0	0	0	0	0	0	0	0	3			03:01	0	0	45	0	0	0	2	0	0	0	0	0	0	0	0	0	3			03:01	0	0	46	0	0	0	2	0	0
04:01	0	1	1	167	0	0	0	0	0	0	0	0	0	0	0	1	0			04:01	0	2	1	167	0	0	0	0	0	0	0	0	0	0	0	1	0			04:01	0	3	0	160	0	0	0	0	0
04:02	0	0	0	0	77	0	0	0	0	0	0	0	0	0	0	0	0			04:02	0	0	0	0	77	0	0	0	0	0	0	0	0	0	0	0	0			04:02	0	0	0	7	77	0	0	0	0
05:01	0	0	0	0	0	13	0	0	0	0	0	0	0	0	0	0	0			05:01	0	0	0	0	0	13	0	0	0	0	0	0	0	0	0	0	0			05:01	0	0	0	0	0	13	0	0	0
06:01	0	0	0	0	0	0	0	0	0	0	0	0	0	0	0	0	0			06:01	0	0	0	0	0	0	0	0	0	0	0	0	0	0	0	0	0			06:01	0	0	0	0	0	0	0	0	0
10:01	0	0	0	0	0	0	0	1	0	0	0	0	0	0	0	0	0			10:01	0	0	0	0	0	0	0	0	0	0	0	0	0	0	0	0	0			10:01	0	0	0	0	0	0	0	1	0
11:01	0	0	0	0	0	0	0	0	1	0	0	0	0	0	0	0	0			11:01	0	0	0	0	0	0	0	0	1	0	0	0	0	0	0	0	0			11:01	0	0	0	0	0	0	0	0	1
14:01	0	0	0	0	0	0	0	0	0	11	0	0	0	0	0	0	0			14:01	0	0	0	0	0	0	0	1	0	11	0	0	0	0	0	0	0			14:01	0	0	0	0	0	0	0	0	0
15:01	0	0	0	0	0	0	0	0	0	0	3	0	0	0	0	0	0			15:01	0	0	0	0	0	0	0	0	0	0	3	0	0	0	0	0	0			15:01	0	0	0	0	0	0	0	0	0
16:01	0	0	0	0	0	0	0	0	0	0	0	3	0	0	0	0	0			16:01	0	0	0	0	0	0	0	0	0	0	0	3	0	0	0	0	0			16:01	0	0	0	0	0	0	0	0	0
17:01	0	0	0	0	0	0	0	0	0	0	0	0	2	0	0	0	0			17:01	0	0	0	0	0	0	0	0	0	0	0	0	2	0	0	0	0			17:01	0	0	0	0	0	0	0	0	0
19:01	0	0	0	0	0	0	0	0	0	0	0	0	0	2	0	0	0			19:01	0	0	0	0	0	0	0	0	0	0	0	0	0	2	0	0	0			19:01	0	0	0	0	0	0	0	0	0
20:01	0	0	0	0	0	0	1	0	0	0	0	0	0	0	2	0	0			20:01	0	0	0	0	0	0	0	0	0	0	0	0	0	0	2	0	0			20:01	0	0	0	0	0	0	0	0	0
23:01	0	0	0	0	0	0	0	0	0	0	0	0	0	0	0	0	0			23:01	0	0	0	0	0	0	0	0	0	0	0	0	0	0	0	0	0			23:01	0	0	0	0	0	0	0	0	0
104:01	0	0	0	0	0	0	0	0	0	0	0	0	0	0	0	0	0			104:01	0	0	0	0	0	0	0	0	0	0	0	0	0	0	0	0	0			104:01	0	0	0	0	0	0	0	0	0
...	0	0	0	0	0	0	0	0	0	0	0	0	0	0	0	0	0			...	0	0	0	0	0	0	0	0	0	0	0	0	0	0	0	0	0			...	0	0	0	0	0	0	0	0	0
Donors	True																			Donors	True																			Donors	True
Predict	01:01	02:01	03:01	04:01	04:02	05:01	06:01	10:01	11:01	14:01	15:01	16:01	17:01	19:01	20:01	23:01	104:01			Predict	01:01	02:01	03:01	04:01	04:02	05:01	06:01	10:01	11:01	14:01	15:01	16:01	17:01	19:01	20:01	23:01	104:01			Predict	01:01	02:01	03:01	04:01	04:02	05:01	06:01	10:01	11:01
01:01	18	0	0	0	0	0	0	0	0	0	0	0	0	0	0	0	0			01:01	18	0	0	0	0	0	0	0	0	0	0	0	0	0	0	0	0			01:01	18	0	0	0	0	0	0	0	0
02:01	0	74	0	0	0	0	0	0	0	0	0	0	0	0	0	0	0			02:01	0	74	0	0	0	0	0	0	0	0	0	0	0	0	0	0	0			02:01	0	71	0	0	0	0	0	0	0
03:01	0	0	47	0	0	0	1	0	0	0	0	0	0	0	0	0	1			03:01	0	0	47	0	0	0	2	0	0	0	0	0	0	0	0	0	1			03:01	0	0	45	0	0	0	2	0	0
04:01	0	1	0	167	1	0	0	0	0	0	0	1	0	0	0	2	0			04:01	0	1	0	167	1	0	0	0	0	0	0	1	0	0	0	2	0			04:01	0	4	0	160	0	0	0	0	0
04:02	0	0	0	0	72	0	0	0	0	0	0	0	0	0	0	0	0			04:02	0	0	0	0	72	0	0	0	0	0	0	0	0	0	0	0	0			04:02	0	0	0	7	73	0	0	0	0
05:01	0	0	0	0	0	13	0	0	0	0	0	0	0	0	0	0	0			05:01	0	0	0	0	0	13	0	0	0	0	0	0	0	0	0	0	0			05:01	0	0	0	0	0	13	0	0	0
06:01	0	0	0	0	0	0	1	0	0	0	0	0	0	0	0	0	0			06:01	0	0	0	0	0	0	0	0	0	0	0	0	0	0	0	0	0			06:01	0	0	0	0	0	0	0	0	0
10:01	0	0	0	0	0	0	0	1	0	0	0	0	0	0	0	0	0			10:01	0	0	0	0	0	0	0	0	0	0	0	0	0	0	0	0	0			10:01	0	0	0	0	0	0	0	1	0
11:01	0	0	0	0	0	0	0	0	1	0	0	0	0	0	0	0	0			11:01	0	0	0	0	0	0	0	0	1	0	0	0	0	0	0	0	0			11:01	0	0	0	0	0	0	0	0	1
14:01	0	0	0	0	0	0	0	0	0	11	0	0	0	0	0	0	0			14:01	0	0	0	0	0	0	0	1	0	11	0	0	0	0	0	0	0			14:01	0	0	0	0	0	0	0	0	0
15:01	0	0	0	0	0	0	0	0	0	0	3	0	0	0	0	0	0			15:01	0	0	0	0	0	0	0	0	0	0	3	0	0	0	0	0	0			15:01	0	0	0	0	0	0	0	0	0
16:01	0	0	0	0	0	0	0	0	0	0	0	3	0	0	0	0	0			16:01	0	0	0	0	0	0	0	0	0	0	0	3	0	0	0	0	0			16:01	0	0	0	0	0	0	0	0	0
17:01	0	0	0	0	0	0	0	0	0	0	0	0	2	0	0	0	0			17:01	0	0	0	0	0	0	0	0	0	0	0	0	2	0	0	0	0			17:01	0	0	0	0	0	0	0	0	0
19:01	0	0	0	0	0	0	0	0	0	0	0	0	0	2	0	0	0			19:01	0	0	0	0	0	0	0	0	0	0	0	0	0	2	0	0	0			19:01	0	0	0	0	0	0	0	0	0
20:01	0	0	0	0	0	0	0	0	0	0	0	0	0	0	2	0	0			20:01	0	0	0	0	0	0	0	0	0	0	0	0	0	0	2	0	0			20:01	0	0	0	0	0	0	0	0	0
23:01	0	0	0	0	0	0	0	0	0	0	0	0	0	0	0	0	0			23:01	0	0	0	0	0	0	0	0	0	0	0	0	0	0	0	0	0			23:01	0	0	0	0	0	0	0	0	0
104:01	0	0	0	0	0	0	0	0	0	0	0	0	0	0	0	0	0			104:01	0	0	0	0	0	0	0	0	0	0	0	0	0	0	0	0	0			104:01	0	0	2	0	0	0	0	0	0
...	0	0	0	0	0	0	0	0	0	0	0	0	0	0	0	0	0			...	0	0	0	0	0	0	0	0	0	0	0	0	0	0	0	0	0			...	0	0	0	0	0	0	0	0	0
[truncated: 8 more columns]

## Sheet: conf
Imputation errors in 213 Finnish HSCT pairs
locus=A
Reference=Fin_hg38
	True
Predict	01:01	02:01	03:01	11:01	23:01	24:02	24:03	25:01	26:01	29:02	30:01	30:02	31:01	32:01	68:01
01:01	39	0	0	0	0	0	0	0	0	0	0	0	0	0	0
02:01	0	138	0	0	0	0	0	0	0	0	0	0	0	0	0
03:01	0	0	101	0	0	0	0	0	0	0	0	0	0	0	0
11:01	0	0	0	30	0	0	0	0	0	0	0	0	0	0	0
23:01	0	0	0	0	2	0	0	0	0	0	0	0	0	0	0
24:02	0	0	0	0	0	33	1	0	0	0	0	0	0	0	0
24:03	0	0	0	0	0	0	0	0	0	0	0	0	0	0	0
25:01	0	0	0	0	0	0	0	8	0	0	0	0	0	0	0
26:01	0	0	0	0	0	0	0	0	4	0	0	0	0	0	0
29:02	0	0	0	0	0	0	0	0	0	1	0	0	0	0	0
30:01	0	0	0	0	0	0	0	0	0	0	1	0	0	0	0
30:02	0	0	0	0	0	0	0	0	0	0	0	0	0	0	0
31:01	0	0	0	0	0	0	0	0	0	0	0	0	19	0	0
32:01	0	0	0	0	0	0	0	0	0	0	0	0	0	18	0
68:01	0	0	0	0	0	0	0	0	0	0	0	0	0	0	30
...	0	0	1	0	0	1	0	0	0	0	0	1	0	0	0
locus=B
Reference=Fin_hg38
	True
Predict	07:02	08:01	13:02	15:01	18:01	27:02	27:05	35:01	35:03	35:08	35:278	37:01	38:01	39:01	39:06	40:01	40:02	41:02	44:02	44:03	44:05	44:27	47:01	51:01	52:01	55:01	56:01	57:01	58:01	67:01
07:02	50	0	0	0	0	0	0	0	0	0	0	0	0	0	0	0	0	0	0	0	0	0	0	0	0	0	0	0	0	0
08:01	0	36	0	0	0	0	0	0	0	0	0	0	0	0	0	0	0	0	0	0	0	0	0	0	0	0	0	0	0	0
13:02	0	0	8	0	0	0	0	0	0	0	0	0	0	0	0	0	0	0	0	0	0	0	0	0	0	0	0	0	0	0
15:01	0	0	0	62	0	0	0	0	0	0	0	0	0	0	0	0	0	0	0	0	0	0	0	0	0	0	0	0	0	0
18:01	0	0	0	0	22	0	0	0	0	0	0	0	0	0	0	0	0	0	0	0	0	0	0	0	0	0	0	0	0	0
27:02	0	0	0	0	0	1	0	0	0	0	0	0	0	0	0	0	0	0	0	0	0	0	0	0	0	0	0	0	0	0
27:05	0	0	0	0	0	0	37	0	0	0	0	0	0	0	0	0	0	0	0	0	0	0	0	0	0	0	0	0	0	0
35:01	0	0	0	0	0	0	0	61	0	0	0	0	0	1	0	0	0	0	0	0	0	0	0	0	0	0	0	0	1	0
35:03	0	0	0	0	0	0	0	0	0	0	0	0	0	0	0	0	0	0	0	0	0	0	0	0	0	0	0	0	0	0
35:08	0	0	0	0	0	0	0	0	0	2	0	0	0	0	0	0	0	0	0	0	0	0	0	0	0	0	0	0	0	0
35:278	0	0	0	0	0	0	0	0	0	0	0	0	0	0	0	0	0	0	0	0	0	0	0	0	0	0	0	0	0	0
37:01	0	0	0	0	0	0	0	0	0	0	0	3	0	0	0	0	0	0	0	0	0	0	0	0	0	0	0	0	0	0
38:01	0	0	0	0	0	0	0	0	0	0	0	0	7	0	0	0	0	0	0	0	0	0	0	0	0	0	0	0	0	0
39:01	0	0	0	0	0	0	0	0	0	0	0	0	0	10	1	0	0	0	0	0	0	0	0	0	0	0	0	0	0	1
39:06	0	0	0	0	0	0	0	0	0	0	0	0	0	0	0	0	0	0	0	0	0	0	0	0	0	0	0	0	0	0
40:01	0	0	0	0	0	0	0	0	0	0	0	0	0	0	0	21	0	0	0	0	0	0	0	0	0	0	0	0	0	0
40:02	0	0	0	0	0	0	0	0	0	0	0	0	0	0	0	0	8	0	0	0	0	0	0	0	0	0	0	0	0	0
41:02	0	0	0	0	0	0	0	0	0	0	0	0	0	0	0	0	0	2	0	0	0	0	0	0	0	0	0	0	0	0
44:02	0	0	0	1	0	0	0	0	0	0	0	0	0	0	0	0	0	0	26	0	0	0	0	0	0	0	0	0	0	0
44:03	0	0	0	0	0	0	0	0	0	0	0	0	0	0	0	0	0	0	0	5	0	0	0	0	0	0	0	0	0	0
44:05	0	0	0	0	0	0	0	0	0	0	0	0	0	0	0	0	0	0	0	0	0	0	0	0	0	0	0	0	0	0
44:27	0	0	0	0	0	0	0	0	0	0	0	0	0	0	0	0	0	0	0	0	0	2	0	0	0	0	0	0	0	0
47:01	0	0	0	0	0	0	0	0	0	0	0	0	0	0	0	0	0	0	0	0	0	0	1	0	0	0	0	0	0	0
51:01	0	0	0	0	0	0	0	0	2	0	1	0	0	0	0	0	0	0	0	0	0	0	0	35	0	0	0	0	0	0
52:01	0	0	0	0	0	0	0	0	0	0	0	0	0	0	0	0	0	0	0	0	0	0	0	0	1	0	0	0	0	0
55:01	0	0	0	0	0	0	0	0	0	0	0	0	0	0	0	0	0	0	0	0	0	0	0	0	0	5	1	0	0	0
56:01	0	0	0	0	0	0	0	0	0	0	0	0	0	0	0	0	0	0	0	0	0	0	0	0	0	0	5	0	0	0
57:01	0	0	0	0	0	0	0	0	0	0	0	0	0	0	0	0	0	0	0	0	0	0	0	0	0	0	0	4	0	0
58:01	0	0	0	0	0	0	0	0	0	0	0	0	0	0	0	0	0	0	0	0	0	0	0	0	0	0	0	0	0	0
67:01	0	0	0	0	0	0	0	0	0	0	0	0	0	0	0	0	0	0	0	0	0	0	0	0	0	0	0	0	0	0
...	1	0	0	0	1	0	0	1	0	0	0	0	0	0	0	0	0	0	1	0	1	0	0	0	0	0	0	0	0	0
locus=C
Reference=Fin_hg38
	True
Predict	01:02	02:02	03:02	03:03	03:04	04:01	05:01	06:02	07:01	07:02	07:04	12:02	12:03	14:02	15:02	15:04	16:01	17:03
01:02	38	0	0	0	0	0	0	0	0	0	0	0	0	0	0	0	0	0
02:02	0	26	0	0	0	0	0	0	0	0	0	0	0	0	0	0	0	0
03:02	0	0	1	0	0	0	0	0	0	0	0	0	1	0	0	0	0	0
03:03	0	0	0	45	0	0	0	0	0	0	0	0	0	0	0	0	0	0
03:04	0	0	0	0	49	0	0	0	0	0	0	0	0	0	0	0	0	0
04:01	0	0	0	0	0	75	0	0	0	0	0	0	0	0	0	0	0	0
05:01	0	0	0	0	0	0	21	0	0	0	0	0	0	0	0	0	0	0
06:02	0	0	0	0	0	0	0	16	0	0	0	0	0	0	0	0	0	0
07:01	0	0	0	0	0	0	0	0	45	0	0	0	0	0	0	0	0	0
07:02	0	0	0	0	0	0	0	0	0	55	0	0	0	0	0	0	0	0
07:04	0	0	0	0	0	0	0	0	0	0	9	0	0	0	0	0	0	0
12:02	0	0	0	0	0	0	0	0	0	0	0	1	0	0	0	0	0	0
12:03	0	0	0	0	0	0	0	0	0	0	0	0	19	0	0	0	0	0
14:02	0	0	0	0	0	0	0	0	0	0	0	0	0	6	0	0	0	0
15:02	0	0	0	0	0	0	0	0	0	0	0	0	0	0	15	1	0	0
15:04	0	0	0	0	0	0	0	0	0	0	0	0	0	0	0	0	0	0
16:01	0	0	0	0	0	0	0	0	0	0	0	0	0	0	0	0	1	0
17:03	0	0	0	0	0	0	0	0	0	0	0	0	0	0	0	0	0	2
...	0	0	0	0	0	0	1	0	1	0	0	0	0	0	0	0	0	0
locus=DRB1
Reference=Fin_hg38
	True
Predict	01:01	01:03	03:01	04:01	04:03	04:04	04:07	04:08	04:10	07:01	08:01	08:03	09:01	10:01	11:01	11:04	12:01	13:01	13:02	13:03	14:02	14:54	15:01	15:02	16:01
01:01	81	1	0	0	0	0	0	0	0	0	0	0	0	0	0	0	0	0	0	0	0	0	0	0	0
01:03	0	0	0	0	0	0	0	0	0	0	0	0	0	0	0	0	0	0	0	0	0	0	0	0	0
03:01	0	0	38	0	0	0	0	0	0	0	0	0	0	0	0	0	0	1	0	0	0	0	0	0	0
04:01	0	0	0	35	2.8	0	1	0	1	0	0	0	0	0	0	0	0	0	0	0	0	0	0	0	0
04:03	0	0	0	0	1	0	0	0	0	0	0	0	0	0	0	0	0	0	0	0	0	0	0	0	0
04:04	0	0	0	0	4.2	8	0	0	0	0	0	0	0	0	0	0	0	0	0	0	0	0	0	0	0
04:07	0	0	0	0	0	0	2	0	0	0	0	0	0	0	0	0	0	0	0	0	0	0	0	0	0
04:08	0	0	0	0	0	0	0	7	0	0	0	0	0	0	0	0	0	0	0	0	0	0	0	0	0
04:10	0	0	0	0	0	0	0	0	0	0	0	0	0	0	0	0	0	0	0	0	0	0	0	0	0
07:01	0	0	0	0	0	0	0	0	0	21	0	0	0	0	0	0	0	0	0	0	0	0	0	0	0
08:01	0	0	0	0	0	0	0	0	0	0	35	0	0	0	0	0	0	0	0	0	0	0	0	0	0
08:03	0	0	0	0	0	0	0	0	0	0	0	1	0	0	0	0	0	0	0	0	0	0	0	0	0
09:01	0	0	0	0	0	0	0	0	0	0	0	0	11	0	0	0	0	0	0	0	0	0	0	0	0
10:01	0	0	0	0	0	0	0	0	0	0	0	0	0	1	0	0	0	0	0	0	0	0	0	0	0
11:01	0	0	0	0	0	0	0	0	0	0	0	0	0	0	20	0	1	0	0	0	0	0	0	0	0
11:04	0	0	0	0	0	0	0	0	0	0	0	0	0	0	0	2	0	0	0	0	0	0	0	0	0
12:01	0	0	0	0	0	0	0	0	0	0	0	0	0	0	0	0	8	0	0	0	0	0	0	0	0
13:01	0	0	0	0	0	0	0	0	0	0	0	0	0	0	0	0	0	55	0	0	0	0	0	0	0
13:02	0	0	0	0	0	0	0	0	0	0	0	0	0	0	0	0	0	0	12	0	0	0	0	0	0
13:03	0	0	0	0	0	0	0	0	0	0	0	0	0	0	0	0	0	0	0	2	0	0	0	0	0
14:02	0	0	0	0	0	0	0	0	0	0	0	0	0	0	0	0	0	0	0	0	2	0	0	0	0
14:54	0	0	0	0	0	0	0	0	0	0	0	0	0	0	0	0	0	0	0	0	0	6	0	0	0
15:01	0	0	0	0	0	0	0	0	0	0	0	0	0	0	0	0	0	0	0	0	0	0	60	0	0
15:02	0	0	0	0	0	0	0	0	0	0	0	0	0	0	0	0	0	0	0	0	0	0	0	1	0
16:01	0	0	0	0	0	0	0	0	0	0	0	0	0	0	0	0	0	0	0	0	0	0	0	0	2
...	0	0	0	1	0	0	0	0	0	1	0	0	0	0	0	0	0	0	0	0	0	1	2	0	0
locus=DQA1
Reference=Fin_hg38
	True
Predict	01:01	01:02	01:03	01:04	01:05	02:01	03:01	03:02	03:03	04:01	05:01	05:03	05:05	06:01
01:01	82	0	0	0	0	0	0	0	0	0	0	0	0	0
01:02	0	76	0	0	0	0	0	0	0	0	0	0	0	0
01:03	0	0	46	0	0	0	0	0	0	0	0	0	1	0
01:04	0	0	0	7	0	0	0	0	0	0	0	0	0	0
01:05	0	0	0	0	1	0	0	0	0	0	0	0	0	0
02:01	0	0	0	0	0	22	0	0	0	0	0	0	0	0
03:01	0	1	0	0	0	0	41	0	1	0	0	0	0	0
03:02	0	0	0	0	0	0	0	21	1	0	0	0	0	0
03:03	0	0	0	0	0	0	0	0	14	0	0	0	0	0
04:01	0	0	0	0	0	0	0	0	0	35	0	0	0	0
05:01	0	0	1	0	0	0	0	0	0	0	38	0	0	0
05:03	0	0	0	0	0	0	0	0	0	0	0	2	0	0
05:05	0	0	0	0	0	0	0	0	0	0	0	0	34	0
06:01	0	0	0	0	0	0	0	0	0	0	0	0	0	1
...	0	0	0	0	0	0	1	0	2	0	0	0	0	0
locus=DQB1
Reference=Fin_hg38
	True
Predict	02:01	02:02	03:01	03:02	03:03	04:02	05:01	05:02	05:03	06:01	06:02	06:03	06:04	06:09
02:01	38	0	0	0	0	0	0	0	0	0	0	0	0	0
02:02	0	17	0	0	0	0	0	0	0	0	0	0	0	0
03:01	0	0	56	0	0	0	0	0	0	0	0	0	0	0
03:02	0	0	0	42	0	0.5	0	0	0	0	1	0.5	0	0
03:03	0	0	0	0	25	0	0	0	0	0	0	0	0	0
04:02	0	0	0	0	0	35	0	0	0	0	0	0	0	0
05:01	0	0	0	0	0	0	83	0	0	0	0	0	0	0
05:02	0	0	0	0	0	0	0	2	0	0	0	0	0	0
05:03	0	0	0	0	0	0	0	0	7	0	0	0	0	0
06:01	0	0	0	0	0	0	0	0	0	1	0	0	0	0
06:02	0	0	0	0	0	0.5	0	0	2	0	59	0.5	0	0
06:03	0	0	0	0	0	0	0	0	0	0	0	46	0	0
06:04	0	0	0	0	0	0	0	0	0	0	0	0	11	0
06:09	0	0	0	0	0	0	0	0	0	0	0	0	0	1
...	0	0	0	0	0	0	0	0	0	0	0	0	0	0
locus=DPB1
Reference=Fin_hg38
	True
Predict	01:01	02:01	03:01	04:01	04:02	05:01	06:01	10:01	11:01	14:01	15:01	16:01	17:01	19:01	20:01	23:01	104:01
01:01	19	0	0	0	0	0	0	0	0	0	0	0	0	0	0	0	0
02:01	0	74	0	0	0	0	0	0	0	0	0	0	0	0	0	0	0
03:01	0	0	45	0	0	0	1	0	0	0	0	0	0	0	0	0	3
04:01	0	1	1	167	0	0	0	0	0	0	0	0	0	0	0	1	0
04:02	0	0	0	0	77	0	0	0	0	0	0	0	0	0	0	0	0
05:01	0	0	0	0	0	13	0	0	0	0	0	0	0	0	0	0	0
06:01	0	0	0	0	0	0	0	0	0	0	0	0	0	0	0	0	0
10:01	0	0	0	0	0	0	0	1	0	0	0	0	0	0	0	0	0
11:01	0	0	0	0	0	0	0	0	1	0	0	0	0	0	0	0	0
14:01	0	0	0	0	0	0	0	0	0	11	0	0	0	0	0	0	0
15:01	0	0	0	0	0	0	0	0	0	0	3	0	0	0	0	0	0
16:01	0	0	0	0	0	0	0	0	0	0	0	3	0	0	0	0	0
17:01	0	0	0	0	0	0	0	0	0	0	0	0	2	0	0	0	0
19:01	0	0	0	0	0	0	0	0	0	0	0	0	0	2	0	0	0
20:01	0	0	0	0	0	0	1	0	0	0	0	0	0	0	2	0	0
23:01	0	0	0	0	0	0	0	0	0	0	0	0	0	0	0	0	0
104:01	0	0	0	0	0	0	0	0	0	0	0	0	0	0	0	0	0
...	0	0	0	0	0	0	0	0	0	0	0	0	0	0	0	0	0
locus=A
Reference=Fin_hg38
	True
Predict	01:01	02:01	03:01	11:01	23:01	24:02	24:03	25:01	26:01	29:02	30:01	30:02	31:01	32:01	68:01
01:01	40	0	0	0	0	0	0	0	0	0	0	0	0	0	0
02:01	0	134	0	0	0	1	0	0	0	0	0	0	0	0	0
03:01	0	0	99	0	0	0	0	0	0	0	0	0	0	0	0
11:01	0	0	0	30	0	0	0	0	0	0	0	0	0	0	0
23:01	0	0	0	0	2	0	0	0	0	0	0	0	0	0	0
24:02	0	0	0	0	0	32	1	0	0	0	0	0	0	0	0
24:03	0	0	0	0	0	0	0	0	0	0	0	0	0	0	0
25:01	0	0	0	0	0	0	0	8	0	0	0	0	0	0	0
26:01	0	0	0	0	0	0	0	0	4	0	0	0	0	0	0
29:02	0	0	0	0	0	0	0	0	0	1	0	0	0	0	0
30:01	0	0	0	0	0	0	0	0	0	0	1	0	0	0	0
30:02	0	0	0	0	0	0	0	0	0	0	0	0	0	0	0
31:01	0	0	0	0	0	0	0	0	0	0	0	0	19	0	0
32:01	0	0	0	0	0	0	0	0	0	0	0	0	0	17	0
68:01	0	0	0	0	0	0	0	0	0	0	0	0	0	0	31
...	0	0	1	0	0	1	0	0	0	0	0	2	0	0	0
locus=B
Reference=Fin_hg38
	True
Predict	07:02	08:01	13:02	15:01	18:01	27:02	27:05	35:01	35:03	35:08	35:278	37:01	38:01	39:01	39:06	40:01	40:02	41:02	44:02	44:03	44:05	44:27	47:01	51:01	52:01	55:01	56:01	57:01	58:01	67:01
07:02	49	0	0	0	0	0	0	0	0	0	0	0	0	0	0	0	0	0	0	0	0	0	0	0	0	0	0	0	0	0
08:01	0	36	0	0	0	0	0	0	0	0	0	0	0	0	0	0	0	0	0	0	0	0	0	0	0	0	0	0	0	0
13:02	0	0	8	0	0	0	0	0	0	0	0	0	0	0	0	0	0	0	0	0	0	0	0	0	0	0	0	0	0	0
15:01	0	0	0	66	0	0	0	0	0	0	0	0	0	0	0	0	0	0	0	0	0	0	0	0	0	0	0	0	0	0
18:01	0	0	0	0	21	0	0	0	0	0	0	0	0	0	0	0	0	0	0	0	0	0	0	0	0	0	0	0	0	0
27:02	0	0	0	0	0	1	0	0	0	0	0	0	0	0	0	0	0	0	0	0	0	0	0	0	0	0	0	0	0	0
27:05	0	0	0	0	0	0	32	0	0	0	0	0	0	0	0	0	0	0	0	0	0	0	0	0	0	0	0	0	0	0
35:01	0	0	0	0	0	0	0	61	0	0	0	0	0	0	0	0	0	0	0	0	0	0	0	0	0	0	0	0	0	0
35:03	0	0	0	0	0	0	0	0	0	0	0	0	0	0	0	0	0	0	0	0	0	0	0	0	0	0	0	0	0	0
35:08	0	0	0	0	0	0	0	0	0	2	0	0	0	0	0	0	0	0	0	0	0	0	0	0	0	0	0	0	0	0
35:278	0	0	0	0	0	0	0	0	0	0	0	0	0	0	0	0	0	0	0	0	0	0	0	0	0	0	0	0	0	0
37:01	0	0	0	0	0	0	0	0	0	0	0	3	0	0	0	0	0	0	0	0	0	0	0	0	0	0	0	0	0	0
38:01	0	0	0	0	0	0	0	0	0	0	0	0	6	0	0	0	0	0	0	0	0	0	0	0	0	0	0	0	0	0
39:01	0	0	0	0	0	0	0	0	0	0	0	0	0	10	1	0	0	0	0	0	0	0	0	0	0	0	0	0	0	1
39:06	0	0	0	0	0	0	0	0	0	0	0	0	0	0	0	0	0	0	0	0	0	0	0	0	0	0	0	0	0	0
40:01	0	0	0	0	0	0	0	0	0	0	0	0	0	0	0	20	0	0	0	0	0	0	0	0	0	0	0	0	0	0
40:02	0	0	0	0	0	0	0	0	0	0	0	0	0	0	0	0	6	0	0	0	0	0	0	0	0	0	0	0	0	0
41:02	0	0	0	0	0	0	0	0	0	0	0	0	0	0	0	0	0	2	0	0	0	0	0	0	0	0	0	0	0	0
44:02	0	0	0	0	0	0	0	0	0	0	0	0	0	0	0	0	0	0	27	0	0	0	0	0	0	0	0	0	0	0
44:03	0	0	0	0	0	0	0	0	0	0	0	0	0	0	0	0	0	0	0	5	0	0	0	0	0	0	0	0	0	0
44:05	0	0	0	0	0	0	0	0	0	0	0	0	0	0	0	0	0	0	0	0	0	0	0	0	0	0	0	0	0	0
44:27	0	0	0	0	0	0	0	0	0	0	0	0	0	0	0	0	0	0	0	0	0	2	0	0	0	0	0	0	0	0
47:01	0	0	0	0	0	0	0	0	0	0	0	0	0	0	0	0	0	0	0	0	0	0	1	0	0	0	0	0	0	0
51:01	0	0	0	0	0	0	0	0	2	0	1	0	0	0	0	0	0	0	0	0	0	0	0	37	0	0	0	0	0	0
52:01	0	0	0	0	0	0	0	0	0	0	0	0	0	0	0	0	0	0	0	0	0	0	0	0	1	0	0	0	0	0
55:01	0	0	0	0	0	0	0	0	0	0	0	0	0	0	0	0	0	0	0	0	0	0	0	0	0	6	2	0	0	0
56:01	0	0	0	0	0	0	0	0	0	0	0	0	0	0	0	0	0	0	0	0	0	0	0	0	0	0	5	0	0	0
57:01	0	0	0	0	0	0	0	0	0	0	0	0	0	0	0	0	0	0	0	0	0	0	0	0	0	0	0	4	0	0
58:01	0	0	0	0	0	0	0	0	0	0	0	0	0	0	0	0	0	0	0	0	0	0	0	0	0	0	0	0	1	0
67:01	0	0	0	0	0	0	0	0	0	0	0	0	0	0	0	0	0	0	0	0	0	0	0	0	0	0	0	0	0	0
...	1	0	0	0	1	0	0	1	0	0	0	0	0	0	0	0	0	0	1	0	1	0	0	0	0	0	0	0	0	0
locus=C
Reference=Fin_hg38
	True
Predict	01:02	02:02	03:02	03:03	03:04	04:01	05:01	06:02	07:01	07:02	07:04	12:02	12:03	14:02	15:02	15:04	16:01	17:03
01:02	38	0	0	0	0	0	0	0	0	0	0	0	0	0	0	0	0	0
02:02	0	21	0	0	0	0	0	0	0	0	0	0	0	0	0	0	0	0
03:02	0	0	1	0	0	0	0	0	0	0	0	0	0	0	0	0	0	0
03:03	0	0	0	45	0	0	0	0	0	0	0	0	0	0	0	0	0	0
03:04	0	0	0	1	48	0	0	0	0	0	0	0	0	0	0	0	0	0
04:01	0	0	0	0	0	77	0	0	0	0	0	0	0	0	0	0	0	0
05:01	0	0	0	0	0	0	22	0	0	0	0	0	0	0	0	0	0	0
06:02	0	0	0	0	0	0	0	16	0	0	0	0	0	0	0	0	0	0
07:01	0	0	0	0	0	0	0	0	44	0	0	0	0	0	0	0	0	0
07:02	0	0	0	0	0	0	0	0	0	55	0	0	0	0	0	0	0	0
07:04	0	0	0	0	0	0	0	0	0	0	10	0	0	0	0	0	0	0
12:02	0	0	0	0	0	0	0	0	0	0	0	1	0	0	0	0	0	0
12:03	0	0	0	0	0	0	0	0	0	0	0	0	18	0	0	0	0	0
14:02	0	0	0	0	0	0	0	0	0	0	0	0	0	6	0	0	0	0
15:02	0	0	0	0	0	0	0	0	0	0	0	0	0	0	15	1	0	0
15:04	0	0	0	0	0	0	0	0	0	0	0	0	0	0	0	0	0	0
16:01	0	0	0	0	0	0	0	0	0	0	0	0	0	0	0	0	1	0
17:03	0	0	0	0	0	0	0	0	0	0	0	0	0	0	0	0	0	2
...	0	0	0	0	0	0	1	0	1	0	0	0	0	0	0	0	0	0
locus=DRB1
Reference=Fin_hg38
	True
Predict	01:01	01:03	03:01	04:01	04:03	04:04	04:07	04:08	04:10	07:01	08:01	08:03	09:01	10:01	11:01	11:04	12:01	13:01	13:02	13:03	14:02	14:54	15:01	15:02	16:01
01:01	78	1	0	0	0	0	0	0	0	0	0	0	0	0	0	1	0	0	0	0	0	0	0	0	0
01:03	0	0	0	0	0	0	0	0	0	0	0	0	0	0	0	0	0	0	0	0	0	0	0	0	0
03:01	0	0	38	0	0	0	0	0	0	0	0	0	0	0	0	0	0	1	0	0	0	0	0	0	0
04:01	0	0	0	37	2	0	2	0	1	0	0	0	0	0	0	0	0	0	0	0	0	0	0	0	0
04:03	0	0	0	0	1	0	0	0	0	0	0	0	0	0	0	0	0	0	0	0	0	0	0	0	0
04:04	0	0	0	0	3	8	0	0	0	0	0	0	0	0	0	0	0	0	0	0	0	0	0	0	0
04:07	0	0	0	0	0	0	2	0	0	0	0	0	0	0	0	0	0	0	0	0	0	0	0	0	0
04:08	0	0	0	0	0	0	0	6	0	0	0	0	0	0	0	0	0	0	0	0	0	0	0	0	0
04:10	0	0	0	0	0	0	0	0	0	0	0	0	0	0	0	0	0	0	0	0	0	0	0	0	0
07:01	0	0	0	0	0	0	0	0	0	21	0	0	0	0	0	0	0	0	0	0	0	0	0	0	0
08:01	0	0	0	0	0	0	0	0	0	0	36	0	0	0	0	0	0	0	0	0	0	0	0	0	0
08:03	0	0	0	0	0	0	0	0	0	0	0	1	0	0	0	0	0	0	0	0	0	0	0	0	0
09:01	0	0	0	0	0	0	0	0	0	0	0	0	12	0	0	0	0	0	0	0	0	0	0	0	0
10:01	0	0	0	0	0	0	0	0	0	0	0	0	0	1	0	0	0	0	0	0	0	0	0	0	0
11:01	0	0	0	0	0	0	0	0	0	0	0	0	0	0	19	0	1	0	0	0	0	0	0	0	0
11:04	0	0	0	0	0	0	0	0	0	0	0	0	0	0	0	1	0	0	0	0	0	0	0	0	0
12:01	0	0	0	0	0	0	0	0	0	0	0	0	0	0	0	0	7	0	0	0	0	0	0	0	0
13:01	0	0	0	0	0	0	0	0	0	0	0	0	0	0	0	0	0	55	0	0	0	0	0	0	0
13:02	0	0	0	0	0	0	0	0	0	0	0	0	0	0	0	0	0	0	11	0	0	0	0	0	0
13:03	0	0	0	0	0	0	0	0	0	0	0	0	0	0	0	0	0	0	0	2	0	0	0	0	0
14:02	0	0	0	0	0	0	0	0	0	0	0	0	0	0	0	0	0	0	0	0	2	0	0	0	0
14:54	0	0	0	0	0	0	0	0	0	0	0	0	0	0	0	0	0	0	0	0	0	5	0	0	0
15:01	0	0	0	0	0	0	0	0	0	0	0	0	0	0	0	0	0	0	0	0	0	0	61	0	0
15:02	0	0	0	0	0	0	0	0	0	0	0	0	0	0	0	0	0	0	0	0	0	0	0	1	0
16:01	0	0	0	0	0	0	0	0	0	0	0	0	0	0	0	0	0	0	0	0	0	0	0	0	2
...	0	0	0	1	0	0	0	0	0	1	0	0	0	0	0	0	0	0	0	0	0	1	2	0	0
locus=DQA1
Reference=Fin_hg38
	True
Predict	01:01	01:02	01:03	01:04	01:05	02:01	03:01	03:02	03:03	04:01	05:01	05:03	05:05	06:01
01:01	79	0	0	0	0	0	0	0	0	0	0	0	0	0
01:02	0	76	1	0	0	0	0	0	0	0	0	0	0	0
01:03	0	0	44	0	0	0	0	0	0	0	0	0	1	0
01:04	0	0	0	6	0	0	0	0	0	0	0	0	0	0
01:05	0	0	0	0	1	0	0	0	0	0	0	0	0	0
02:01	0	0	0	0	0	22	0	0	0	0	0	0	0	0
03:01	0	0	0	0	0	0	42	0	1	0	0	0	0	0
03:02	0	0	0	0	0	0	0	23	1	0	0	0	0	0
03:03	0	0	0	0	0	0	0	0	14	0	0	0	0	0
04:01	0	0	0	0	0	0	0	0	0	36	0	0	0	0
05:01	0	0	1	0	0	0	0	0	0	0	38	0	0	0
05:03	0	0	0	0	0	0	0	0	0	0	0	2	0	0
05:05	0	0	0	0	0	0	0	0	0	0	0	0	32	0
06:01	0	0	0	0	0	0	0	0	0	0	0	0	0	1
...	0	0	0	0	0	0	1	0	2	0	0	0	0	0
locus=DQB1
Reference=Fin_hg38
	True
Predict	02:01	02:02	03:01	03:02	03:03	04:02	05:01	05:02	05:03	06:01	06:02	06:03	06:04	06:09
02:01	38	0	0	0	0	0	0	0	0	0	0	0	0	0
02:02	0	16	0	0	0	0	0	0	0	0	0	0	0	0
03:01	0	0	54	0	0	0	0	0	0	0	0	0	0	0
03:02	0	0	0	43	0	0.5	0	0	0	0	0	0.5	0	0
03:03	0	0	0	0	27	0	0	0	0	0	0	0	0	0
04:02	0	0	0	0	0	36	0	0	0	0	0	0	0	0
05:01	0	1	0	0	0	0	80	0	0	0	0	0	0	0
05:02	0	0	0	0	0	0	0	2	0	0	0	0	0	0
05:03	0	0	0	0	0	0	0	0	6	0	0	0	0	0
06:01	0	0	0	0	0	0	0	0	0	1	0	0	0	0
06:02	0	0	0	0	0	0.5	0	0	1	0	61	0.5	0	0
06:03	0	0	0	0	0	0	0	0	0	0	1	44	0	0
06:04	0	0	0	0	0	0	0	0	0	0	0	0	10	0
06:09	0	0	0	0	0	0	0	0	0	0	0	0	0	1
...	0	0	0	0	0	0	0	0	0	0	0	0	0	0
locus=DPB1
Reference=Fin_hg38
	True
Predict	01:01	02:01	03:01	04:01	04:02	05:01	06:01	10:01	11:01	14:01	15:01	16:01	17:01	19:01	20:01	23:01	104:01
01:01	18	0	0	0	0	0	0	0	0	0	0	0	0	0	0	0	0
02:01	0	74	0	0	0	0	0	0	0	0	0	0	0	0	0	0	0
03:01	0	0	47	0	0	0	1	0	0	0	0	0	0	0	0	0	1
04:01	0	1	0	167	1	0	0	0	0	0	0	1	0	0	0	2	0
04:02	0	0	0	0	72	0	0	0	0	0	0	0	0	0	0	0	0
05:01	0	0	0	0	0	13	0	0	0	0	0	0	0	0	0	0	0
06:01	0	0	0	0	0	0	1	0	0	0	0	0	0	0	0	0	0
10:01	0	0	0	0	0	0	0	1	0	0	0	0	0	0	0	0	0
11:01	0	0	0	0	0	0	0	0	1	0	0	0	0	0	0	0	0
14:01	0	0	0	0	0	0	0	0	0	11	0	0	0	0	0	0	0
15:01	0	0	0	0	0	0	0	0	0	0	3	0	0	0	0	0	0
16:01	0	0	0	0	0	0	0	0	0	0	0	3	0	0	0	0	0
17:01	0	0	0	0	0	0	0	0	0	0	0	0	2	0	0	0	0
19:01	0	0	0	0	0	0	0	0	0	0	0	0	0	2	0	0	0
20:01	0	0	0	0	0	0	0	0	0	0	0	0	0	0	2	0	0
23:01	0	0	0	0	0	0	0	0	0	0	0	0	0	0	0	0	0
104:01	0	0	0	0	0	0	0	0	0	0	0	0	0	0	0	0	0
...	0	0	0	0	0	0	0	0	0	0	0	0	0	0	0	0	0
locus=A
Reference=Fin_hg19
	True
Predict	01:01	02:01	03:01	11:01	23:01	24:02	24:03	25:01	26:01	29:02	30:01	30:02	31:01	32:01	68:01
01:01	39	0	0	0	0	0	0	0	0	0	0	0	0	0	0
02:01	0	138	0	0	0	0	0	0	0	0	0	0	0	0	0
03:01	0	0	101	0	0	0	0	0	0	0	0	0	0	0	0
11:01	0	0	0	30	0	0	0	0	0	0	0	0	0	0	0
23:01	0	0	0	0	2	0	0	0	0	0	0	0	0	0	0
24:02	0	0	0	0	0	34	1	0	0	0	0	0	0	0	0
24:03	0	0	0	0	0	0	0	0	0	0	0	0	0	0	0
25:01	0	0	0	0	0	0	0	8	0	0	0	0	0	0	0
26:01	0	0	0	0	0	0	0	0	4	0	0	0	0	0	0
29:02	0	0	0	0	0	0	0	0	0	1	0	0	0	0	0
30:01	0	0	0	0	0	0	0	0	0	0	1	0	0	0	0
30:02	0	0	0	0	0	0	0	0	0	0	0	0	0	0	0
31:01	0	0	0	0	0	0	0	0	0	0	0	0	19	0	0
32:01	0	0	0	0	0	0	0	0	0	0	0	0	0	18	0
68:01	0	0	0	0	0	0	0	0	0	0	0	0	0	0	30
...	0	0	1	0	0	0	0	0	0	0	0	1	0	0	0
locus=B
Reference=Fin_hg19
	True
Predict	07:02	08:01	13:02	15:01	18:01	27:02	27:05	35:01	35:03	35:08	35:278	37:01	38:01	39:01	39:06	40:01	40:02	41:02	44:02	44:03	44:05	44:27	47:01	51:01	52:01	55:01	56:01	57:01	58:01	67:01
07:02	51	0	0	0	0	0	0	0	0	0	0	0	0	0	0	0	0	0	0	0	0	0	0	0	0	0	0	0	0	0
08:01	0	36	0	0	0	0	0	0	0	0	0	0	0	0	0	0	0	0	0	0	0	0	0	0	0	0	0	0	0	0
13:02	0	0	8	0	0	0	0	0	0	0	0	0	0	0	0	0	0	0	0	0	0	0	0	0	0	0	0	0	0	0
15:01	0	0	0	62	0	0	0	0	0	0	0	0	0	0	0	0	0	0	0	0	0	0	0	0	0	0	0	0	0	0
18:01	0	0	0	0	22	0	0	0	0	0	0	0	0	0	0	0	0	0	0	0	0	0	0	0	0	0	0	0	0	0
27:02	0	0	0	0	0	1	0	0	0	0	0	0	0	0	0	0	0	0	0	0	0	0	0	0	0	0	0	0	0	0
27:05	0	0	0	0	0	0	37	0	0	0	0	0	0	0	0	0	0	0	0	0	0	0	0	0	0	0	0	0	0	0
35:01	0	0	0	0	0	0	0	61	0	0	0	0	0	0	0	0	0	0	0	0	0	0	0	0	0	0	0	0	0	0
35:03	0	0	0	0	0	0	0	0	0	0	0	0	0	0	0	0	0	0	0	0	0	0	0	0	0	0	0	0	0	0
35:08	0	0	0	0	0	0	0	1	0	2	0	0	0	0	0	0	0	0	0	0	0	0	0	0	0	0	0	0	0	0
35:278	0	0	0	0	0	0	0	0	0	0	0	0	0	0	0	0	0	0	0	0	0	0	0	0	0	0	0	0	0	0
37:01	0	0	0	0	0	0	0	0	0	0	0	3	0	0	0	0	0	0	0	0	0	0	0	0	0	0	0	0	0	0
38:01	0	0	0	0	0	0	0	0	0	0	0	0	7	0	0	0	0	0	0	0	0	0	0	0	0	0	0	0	0	0
39:01	0	0	0	0	0	0	0	0	0	0	0	0	0	10	1	0	0	0	0	0	0	0	0	0	0	0	0	0	0	1
39:06	0	0	0	0	0	0	0	0	0	0	0	0	0	0	0	0	0	0	0	0	0	0	0	0	0	0	0	0	0	0
40:01	0	0	0	0	0	0	0	0	0	0	0	0	0	0	0	21	0	0	0	0	0	0	0	0	0	0	0	0	0	0
40:02	0	0	0	0	0	0	0	0	0	0	0	0	0	0	0	0	8	0	0	0	0	0	0	0	0	0	0	0	0	0
41:02	0	0	0	0	0	0	0	0	0	0	0	0	0	0	0	0	0	2	0	0	0	0	0	0	0	0	0	0	0	0
44:02	0	0	0	1	0	0	0	0	0	0	0	0	0	0	0	0	0	0	27	0	0	0	0	0	0	0	0	0	0	0
44:03	0	0	0	0	0	0	0	0	0	0	0	0	0	0	0	0	0	0	0	5	0	0	0	0	0	0	0	0	0	0
44:05	0	0	0	0	0	0	0	0	0	0	0	0	0	0	0	0	0	0	0	0	0	0	0	0	0	0	0	0	0	0
44:27	0	0	0	0	0	0	0	0	0	0	0	0	0	0	0	0	0	0	0	0	0	2	0	0	0	0	0	0	0	0
47:01	0	0	0	0	0	0	0	0	0	0	0	0	0	0	0	0	0	0	0	0	0	0	1	0	0	0	0	0	0	0
51:01	0	0	0	0	0	0	0	0	2	0	1	0	0	0	0	0	0	0	0	0	0	0	0	35	0	0	0	0	0	0
52:01	0	0	0	0	0	0	0	0	0	0	0	0	0	0	0	0	0	0	0	0	0	0	0	0	1	0	0	0	0	0
55:01	0	0	0	0	0	0	0	0	0	0	0	0	0	0	0	0	0	0	0	0	0	0	0	0	0	5	1	0	0	0
56:01	0	0	0	0	0	0	0	0	0	0	0	0	0	0	0	0	0	0	0	0	0	0	0	0	0	0	5	0	0	0
57:01	0	0	0	0	0	0	0	0	0	0	0	0	0	0	0	0	0	0	0	0	0	0	0	0	0	0	0	4	0	0
58:01	0	0	0	0	0	0	0	0	0	0	0	0	0	1	0	0	0	0	0	0	0	0	0	0	0	0	0	0	1	0
67:01	0	0	0	0	0	0	0	0	0	0	0	0	0	0	0	0	0	0	0	0	0	0	0	0	0	0	0	0	0	0
...	0	0	0	0	1	0	0	0	0	0	0	0	0	0	0	0	0	0	0	0	1	0	0	0	0	0	0	0	0	0
locus=C
Reference=Fin_hg19
	True
Predict	01:02	02:02	03:02	03:03	03:04	04:01	05:01	06:02	07:01	07:02	07:04	12:02	12:03	14:02	15:02	15:04	16:01	17:03
01:02	38	0	0	0	0	0	0	0	0	0	0	0	0	0	0	0	0	0
02:02	0	26	0	0	0	0	0	0	0	0	0	0	0	0	0	0	0	0
03:02	0	0	1	0	0	0	0	0	0	0	0	0	1	0	0	0	0	0
03:03	0	0	0	45	0	0	0	0	0	0	0	0	0	0	0	0	0	0
03:04	0	0	0	0	49	0	0	0	0	0	0	0	0	0	0	0	0	0
04:01	0	0	0	0	0	75	0	0	0	0	0	0	0	0	0	0	0	0
05:01	0	0	0	0	0	0	21	0	0	0	0	0	0	0	0	0	0	0
06:02	0	0	0	0	0	0	0	16	0	0	0	0	0	0	0	0	0	0
07:01	0	0	0	0	0	0	0	0	45	0	0	0	0	0	0	0	0	0
07:02	0	0	0	0	0	0	0	0	0	54	0	0	0	0	0	0	0	0
07:04	0	0	0	0	0	0	0	0	0	0	9	0	0	0	0	0	0	0
12:02	0	0	0	0	0	0	0	0	0	0	0	1	0	0	0	0	0	0
12:03	0	0	0	0	0	0	0	0	0	0	0	0	19	0	0	0	0	0
14:02	0	0	0	0	0	0	0	0	0	0	0	0	0	6	0	0	0	0
15:02	0	0	0	0	0	0	0	0	0	0	0	0	0	0	15	1	0	0
15:04	0	0	0	0	0	0	0	0	0	0	0	0	0	0	0	0	0	0
16:01	0	0	0	0	0	0	0	0	0	0	0	0	0	0	0	0	1	0
17:03	0	0	0	0	0	0	0	0	0	0	0	0	0	0	0	0	0	2
...	0	0	0	0	0	0	1	0	1	1	0	0	0	0	0	0	0	0
locus=DRB1
Reference=Fin_hg19
	True
Predict	01:01	01:03	03:01	04:01	04:03	04:04	04:07	04:08	04:10	07:01	08:01	08:03	09:01	10:01	11:01	11:04	12:01	13:01	13:02	13:03	14:02	14:54	15:01	15:02	16:01
01:01	81	1	0	0	0	0	0	0	0	0	0	0	0	0	0	0	0	0	0	0	0	0	0	0	0
01:03	0	0	0	0	0	0	0	0	0	0	0	0	0	0	0	0	0	0	0	0	0	0	0	0	0
03:01	0	0	38	0	0	0	0	0	0	0	0	0	0	0	0	0	0	1	0	0	0	0	0	0	0
04:01	0	0	0	36	2.8	0	1	0	0	0	0	0	0	0	0	0	0	0	0	0	0	0	0	0	0
04:03	0	0	0	0	1	0	0	0	0	0	0	0	0	0	0	0	0	0	0	0	0	0	0	0	0
04:04	0	0	0	0	4.2	8	0	0	1	0	0	0	0	0	0	0	0	0	0	0	0	0	0	0	0
04:07	0	0	0	0	0	0	2	0	0	0	0	0	0	0	0	0	0	0	0	0	0	0	0	0	0
04:08	0	0	0	0	0	0	0	7	0	0	0	0	0	0	0	0	0	0	0	0	0	0	0	0	0
04:10	0	0	0	0	0	0	0	0	0	0	0	0	0	0	0	0	0	0	0	0	0	0	0	0	0
07:01	0	0	0	0	0	0	0	0	0	21	0	0	0	0	0	0	0	0	0	0	0	0	0	0	0
08:01	0	0	0	0	0	0	0	0	0	0	35	0	0	0	0	0	0	0	0	0	0	0	0	0	0
08:03	0	0	0	0	0	0	0	0	0	0	0	1	0	0	0	0	0	0	0	0	0	0	0	0	0
09:01	0	0	0	0	0	0	0	0	0	0	0	0	11	0	0	0	0	0	0	0	0	0	0	0	0
10:01	0	0	0	0	0	0	0	0	0	0	0	0	0	1	0	0	0	0	0	0	0	0	0	0	0
11:01	0	0	0	0	0	0	0	0	0	0	0	0	0	0	20	0	1	0	0	0	0	0	0	0	0
11:04	0	0	0	0	0	0	0	0	0	0	0	0	0	0	0	2	0	0	0	0	0	0	0	0	0
12:01	0	0	0	0	0	0	0	0	0	0	0	0	0	0	0	0	8	0	0	0	0	0	0	0	0
13:01	0	0	0	0	0	0	0	0	0	0	0	0	0	0	0	0	0	55	0	0	0	0	0	0	0
13:02	0	0	0	0	0	0	0	0	0	0	0	0	0	0	0	0	0	0	12	0	0	0	0	0	0
13:03	0	0	0	0	0	0	0	0	0	0	0	0	0	0	0	0	0	0	0	2	0	0	0	0	0
14:02	0	0	0	0	0	0	0	0	0	0	0	0	0	0	0	0	0	0	0	0	2	0	0	0	0
14:54	0	0	0	0	0	0	0	0	0	0	0	0	0	0	0	0	0	0	0	0	0	6	0	0	0
15:01	0	0	0	0	0	0	0	0	0	0	0	0	0	0	0	0	0	0	0	0	0	0	61	0	0
15:02	0	0	0	0	0	0	0	0	0	0	0	0	0	0	0	0	0	0	0	0	0	0	0	1	0
16:01	0	0	0	0	0	0	0	0	0	0	0	0	0	0	0	0	0	0	0	0	0	0	0	0	2
...	0	0	0	0	0	0	0	0	0	1	0	0	0	0	0	0	0	0	0	0	0	1	1	0	0
locus=DQA1
Reference=Fin_hg19
	True
Predict	01:01	01:02	01:03	01:04	01:05	02:01	03:01	03:02	03:03	04:01	05:01	05:03	05:05	06:01
01:01	82	0	0	0	0	0	0	0	0	0	0	0	0	0
01:02	0	76	1	0	0	0	0	0	0	0	0	0	0	0
01:03	0	0	45	0	0	0	0	0	0	0	0	0	1	0
01:04	0	0	0	7	0	0	0	0	0	0	0	0	0	0
01:05	0	0	0	0	1	0	0	0	0	0	0	0	0	0
02:01	0	0	0	0	0	22	0	0	0	0	0	0	0	0
03:01	0	1	0	0	0	0	40	0	1	0	0	0	0	0
03:02	0	0	0	0	0	0	0	21	1	0	0	0	0	0
03:03	0	0	0	0	0	0	0	0	14	0	0	0	0	0
04:01	0	0	0	0	0	0	0	0	0	35	0	0	0	0
05:01	0	0	1	0	0	0	0	0	0	0	38	0	0	0
05:03	0	0	0	0	0	0	0	0	0	0	0	2	0	0
05:05	0	0	0	0	0	0	0	0	0	0	0	0	34	0
06:01	0	0	0	0	0	0	0	0	0	0	0	0	0	1
...	0	0	0	0	0	0	2	0	2	0	0	0	0	0
locus=DQB1
Reference=Fin_hg19
	True
Predict	02:01	02:02	03:01	03:02	03:03	04:02	05:01	05:02	05:03	06:01	06:02	06:03	06:04	06:09
02:01	38	0	0	0	0	0	0	0	0	0	0	1	0	0
02:02	0	17	0	0	0	0	0	0	0	0	0	0	0	0
03:01	0	0	55	0	0	0	0	0	0	0	0	0	0	0
03:02	0	0	0	42	0	0.5	0	0	0	0	1	0.5	0	0
03:03	0	0	0	0	25	0	0	0	0	0	0	0	0	0
04:02	0	0	0	0	0	35	0	0	0	0	0	0	0	0
05:01	0	0	0	0	0	0	83	0	0	0	0	0	0	0
05:02	0	0	0	0	0	0	0	2	0	0	0	0	0	0
05:03	0	0	0	0	0	0	0	0	7	0	0	0	0	0
06:01	0	0	0	0	0	0	0	0	0	1	0	0	0	0
06:02	0	0	0	0	0	0.5	0	0	2	0	59	0.5	0	0
06:03	0	0	1	0	0	0	0	0	0	0	0	45	0	0
06:04	0	0	0	0	0	0	0	0	0	0	0	0	11	0
06:09	0	0	0	0	0	0	0	0	0	0	0	0	0	0
...	0	0	0	0	0	0	0	0	0	0	0	0	0	1
locus=DPB1
Reference=Fin_hg19
	True
Predict	01:01	02:01	03:01	04:01	04:02	05:01	06:01	10:01	11:01	14:01	15:01	16:01	17:01	19:01	20:01	23:01	104:01
01:01	19	0	0	0	0	0	0	0	0	0	0	0	0	0	0	0	0
02:01	0	73	0	0	0	0	0	0	0	0	0	0	0	0	0	0	0
03:01	0	0	45	0	0	0	2	0	0	0	0	0	0	0	0	0	3
04:01	0	2	1	167	0	0	0	0	0	0	0	0	0	0	0	1	0
04:02	0	0	0	0	77	0	0	0	0	0	0	0	0	0	0	0	0
05:01	0	0	0	0	0	13	0	0	0	0	0	0	0	0	0	0	0
06:01	0	0	0	0	0	0	0	0	0	0	0	0	0	0	0	0	0
10:01	0	0	0	0	0	0	0	0	0	0	0	0	0	0	0	0	0
11:01	0	0	0	0	0	0	0	0	1	0	0	0	0	0	0	0	0
14:01	0	0	0	0	0	0	0	1	0	11	0	0	0	0	0	0	0
15:01	0	0	0	0	0	0	0	0	0	0	3	0	0	0	0	0	0
16:01	0	0	0	0	0	0	0	0	0	0	0	3	0	0	0	0	0
17:01	0	0	0	0	0	0	0	0	0	0	0	0	2	0	0	0	0
19:01	0	0	0	0	0	0	0	0	0	0	0	0	0	2	0	0	0
20:01	0	0	0	0	0	0	0	0	0	0	0	0	0	0	2	0	0
23:01	0	0	0	0	0	0	0	0	0	0	0	0	0	0	0	0	0
104:01	0	0	0	0	0	0	0	0	0	0	0	0	0	0	0	0	0
...	0	0	0	0	0	0	0	0	0	0	0	0	0	0	0	0	0
locus=A
Reference=Fin_hg19
	True
Predict	01:01	02:01	03:01	11:01	23:01	24:02	24:03	25:01	26:01	29:02	30:01	30:02	31:01	32:01	68:01
01:01	40	0	0	0	0	0	0	0	0	0	0	0	0	0	0
02:01	0	134	0	0	0	1	0	0	0	0	0	0	0	0	0
03:01	0	0	99	0	0	0	0	0	0	0	0	0	0	0	0
11:01	0	0	0	30	0	0	0	0	0	0	0	0	0	0	0
23:01	0	0	0	0	2	0	0	0	0	0	0	0	0	0	0
24:02	0	0	0	0	0	33	1	0	0	0	0	0	0	0	0
24:03	0	0	0	0	0	0	0	0	0	0	0	0	0	0	0
25:01	0	0	0	0	0	0	0	8	0	0	0	0	0	0	0
26:01	0	0	0	0	0	0	0	0	4	0	0	0	0	0	0
29:02	0	0	0	0	0	0	0	0	0	1	0	0	0	0	0
30:01	0	0	0	0	0	0	0	0	0	0	1	0	0	0	0
30:02	0	0	0	0	0	0	0	0	0	0	0	0	0	0	0
31:01	0	0	0	0	0	0	0	0	0	0	0	0	19	0	0
32:01	0	0	0	0	0	0	0	0	0	0	0	0	0	17	0
68:01	0	0	0	0	0	0	0	0	0	0	0	0	0	0	31
...	0	0	1	0	0	0	0	0	0	0	0	2	0	0	0
locus=B
Reference=Fin_hg19
	True
Predict	07:02	08:01	13:02	15:01	18:01	27:02	27:05	35:01	35:03	35:08	35:278	37:01	38:01	39:01	39:06	40:01	40:02	41:02	44:02	44:03	44:05	44:27	47:01	51:01	52:01	55:01	56:01	57:01	58:01	67:01
07:02	50	0	0	0	0	0	0	0	0	0	0	0	0	0	0	0	0	0	0	0	0	0	0	0	0	0	0	0	0	0
08:01	0	36	0	0	0	0	0	0	0	0	0	0	0	0	0	0	0	0	0	0	0	0	0	0	0	0	0	0	0	0
13:02	0	0	8	0	0	0	0	0	0	0	0	0	0	0	0	0	0	0	0	0	0	0	0	0	0	0	0	0	0	0
15:01	0	0	0	66	0	0	0	0	0	0	0	0	0	0	0	0	0	0	0	0	0	0	0	0	0	0	0	0	0	0
18:01	0	0	0	0	21	0	0	0	0	0	0	0	0	0	0	0	0	0	0	0	0	0	0	0	0	0	0	0	0	0
27:02	0	0	0	0	0	1	0	0	0	0	0	0	0	0	0	0	0	0	0	0	0	0	0	0	0	0	0	0	0	0
27:05	0	0	0	0	0	0	32	0	0	0	0	0	0	0	0	0	0	0	0	0	0	0	0	0	0	0	0	0	0	0
35:01	0	0	0	0	0	0	0	61	0	0	0	0	0	0	0	0	0	0	0	0	0	0	0	0	0	0	0	0	0	0
35:03	0	0	0	0	0	0	0	0	0	0	0	0	0	0	0	0	0	0	0	0	0	0	0	0	0	0	0	0	0	0
35:08	0	0	0	0	0	0	0	1	0	2	0	0	0	0	0	0	0	0	0	0	0	0	0	0	0	0	0	0	0	0
35:278	0	0	0	0	0	0	0	0	0	0	0	0	0	0	0	0	0	0	0	0	0	0	0	0	0	0	0	0	0	0
37:01	0	0	0	0	0	0	0	0	0	0	0	3	0	0	0	0	0	0	0	0	0	0	0	0	0	0	0	0	0	0
38:01	0	0	0	0	0	0	0	0	0	0	0	0	6	0	0	0	0	0	0	0	0	0	0	0	0	0	0	0	0	0
39:01	0	0	0	0	0	0	0	0	0	0	0	0	0	10	1	0	0	0	0	0	0	0	0	0	0	0	0	0	0	1
39:06	0	0	0	0	0	0	0	0	0	0	0	0	0	0	0	0	0	0	0	0	0	0	0	0	0	0	0	0	0	0
40:01	0	0	0	0	0	0	0	0	0	0	0	0	0	0	0	20	0	0	0	0	0	0	0	0	0	0	0	0	0	0
40:02	0	0	0	0	0	0	0	0	0	0	0	0	0	0	0	0	6	0	0	0	0	0	0	0	0	0	0	0	0	0
41:02	0	0	0	0	0	0	0	0	0	0	0	0	0	0	0	0	0	2	0	0	0	0	0	0	0	0	0	0	0	0
44:02	0	0	0	0	0	0	0	0	0	0	0	0	0	0	0	0	0	0	28	0	0	0	0	0	0	0	0	0	0	0
44:03	0	0	0	0	0	0	0	0	0	0	0	0	0	0	0	0	0	0	0	5	0	0	0	0	0	0	0	0	0	0
44:05	0	0	0	0	0	0	0	0	0	0	0	0	0	0	0	0	0	0	0	0	0	0	0	0	0	0	0	0	0	0
44:27	0	0	0	0	0	0	0	0	0	0	0	0	0	0	0	0	0	0	0	0	0	2	0	0	0	0	0	0	0	0
47:01	0	0	0	0	0	0	0	0	0	0	0	0	0	0	0	0	0	0	0	0	0	0	1	0	0	0	0	0	0	0
51:01	0	0	0	0	0	0	0	0	2	0	1	0	0	0	0	0	0	0	0	0	0	0	0	37	0	0	0	0	0	0
52:01	0	0	0	0	0	0	0	0	0	0	0	0	0	0	0	0	0	0	0	0	0	0	0	0	1	0	0	0	0	0
55:01	0	0	0	0	0	0	0	0	0	0	0	0	0	0	0	0	0	0	0	0	0	0	0	0	0	6	2	0	0	0
56:01	0	0	0	0	0	0	0	0	0	0	0	0	0	0	0	0	0	0	0	0	0	0	0	0	0	0	5	0	0	0
57:01	0	0	0	0	0	0	0	0	0	0	0	0	0	0	0	0	0	0	0	0	0	0	0	0	0	0	0	4	0	0
58:01	0	0	0	0	0	0	0	0	0	0	0	0	0	0	0	0	0	0	0	0	0	0	0	0	0	0	0	0	1	0
67:01	0	0	0	0	0	0	0	0	0	0	0	0	0	0	0	0	0	0	0	0	0	0	0	0	0	0	0	0	0	0
...	0	0	0	0	1	0	0	0	0	0	0	0	0	0	0	0	0	0	0	0	1	0	0	0	0	0	0	0	0	0
locus=C
Reference=Fin_hg19
	True
Predict	01:02	02:02	03:02	03:03	03:04	04:01	05:01	06:02	07:01	07:02	07:04	12:02	12:03	14:02	15:02	15:04	16:01	17:03
01:02	38	0	0	0	0	0	0	0	0	0	0	0	0	0	0	0	0	0
02:02	0	21	0	0	0	0	0	0	0	0	0	0	0	0	0	0	0	0
03:02	0	0	1	0	0	0	0	0	0	0	0	0	0	0	0	0	0	0
03:03	0	0	0	46	0	0	0	0	0	0	0	0	0	0	0	0	0	0
03:04	0	0	0	0	48	0	0	0	0	0	0	0	0	0	0	0	0	0
04:01	0	0	0	0	0	77	0	0	0	0	0	0	0	0	0	0	0	0
05:01	0	0	0	0	0	0	22	0	0	0	0	0	0	0	0	0	0	0
06:02	0	0	0	0	0	0	0	16	0	0	0	0	0	0	0	0	0	0
07:01	0	0	0	0	0	0	0	0	44	0	0	0	0	0	0	0	0	0
07:02	0	0	0	0	0	0	0	0	0	54	0	0	0	0	0	0	0	0
07:04	0	0	0	0	0	0	0	0	0	0	10	0	0	0	0	0	0	0
12:02	0	0	0	0	0	0	0	0	0	0	0	1	0	0	0	0	0	0
12:03	0	0	0	0	0	0	0	0	0	0	0	0	18	0	0	0	0	0
14:02	0	0	0	0	0	0	0	0	0	0	0	0	0	6	0	0	0	0
15:02	0	0	0	0	0	0	0	0	0	0	0	0	0	0	15	1	0	0
15:04	0	0	0	0	0	0	0	0	0	0	0	0	0	0	0	0	0	0
16:01	0	0	0	0	0	0	0	0	0	0	0	0	0	0	0	0	1	0
17:03	0	0	0	0	0	0	0	0	0	0	0	0	0	0	0	0	0	2
...	0	0	0	0	0	0	1	0	1	1	0	0	0	0	0	0	0	0
locus=DRB1
Reference=Fin_hg19
	True
Predict	01:01	01:03	03:01	04:01	04:03	04:04	04:07	04:08	04:10	07:01	08:01	08:03	09:01	10:01	11:01	11:04	12:01	13:01	13:02	13:03	14:02	14:54	15:01	15:02	16:01
01:01	78	1	0	0	0	0	0	0	0	0	0	0	0	0	0	0	0	0	0	0	0	0	0	0	0
01:03	0	0	0	0	0	0	0	0	0	0	0	0	0	0	0	0	0	0	0	0	0	0	0	0	0
03:01	0	0	38	0	0	0	0	0	0	0	0	0	0	0	0	0	0	1	0	0	0	0	0	0	0
04:01	0	0	0	38	2	0	2	0	0	0	0	0	0	0	0	0	0	0	0	0	0	0	0	0	0
04:03	0	0	0	0	1	0	0	0	0	0	0	0	0	0	0	0	0	0	0	0	0	0	0	0	0
04:04	0	0	0	0	3	8	0	0	1	0	0	0	0	0	0	0	0	0	0	0	0	0	0	0	0
04:07	0	0	0	0	0	0	2	0	0	0	0	0	0	0	0	0	0	0	0	0	0	0	0	0	0
04:08	0	0	0	0	0	0	0	6	0	0	0	0	0	0	0	0	0	0	0	0	0	0	0	0	0
04:10	0	0	0	0	0	0	0	0	0	0	0	0	0	0	0	0	0	0	0	0	0	0	0	0	0
07:01	0	0	0	0	0	0	0	0	0	21	0	0	0	0	0	0	0	0	0	0	0	0	0	0	0
08:01	0	0	0	0	0	0	0	0	0	0	36	0	0	0	0	1	0	0	0	0	0	0	0	0	0
08:03	0	0	0	0	0	0	0	0	0	0	0	1	0	0	0	0	0	0	0	0	0	0	0	0	0
09:01	0	0	0	0	0	0	0	0	0	0	0	0	12	0	0	0	0	0	0	0	0	0	0	0	0
10:01	0	0	0	0	0	0	0	0	0	0	0	0	0	1	0	0	0	0	0	0	0	0	0	0	0
11:01	0	0	0	0	0	0	0	0	0	0	0	0	0	0	19	0	1	0	0	0	0	0	0	0	0
11:04	0	0	0	0	0	0	0	0	0	0	0	0	0	0	0	1	0	0	0	0	0	0	0	0	0
12:01	0	0	0	0	0	0	0	0	0	0	0	0	0	0	0	0	7	0	0	0	0	0	0	0	0
13:01	0	0	0	0	0	0	0	0	0	0	0	0	0	0	0	0	0	55	0	0	0	0	0	0	0
13:02	0	0	0	0	0	0	0	0	0	0	0	0	0	0	0	0	0	0	11	0	0	0	0	0	0
13:03	0	0	0	0	0	0	0	0	0	0	0	0	0	0	0	0	0	0	0	2	0	0	0	0	0
14:02	0	0	0	0	0	0	0	0	0	0	0	0	0	0	0	0	0	0	0	0	2	0	0	0	0
14:54	0	0	0	0	0	0	0	0	0	0	0	0	0	0	0	0	0	0	0	0	0	5	0	0	0
15:01	0	0	0	0	0	0	0	0	0	0	0	0	0	0	0	0	0	0	0	0	0	0	62	0	0
15:02	0	0	0	0	0	0	0	0	0	0	0	0	0	0	0	0	0	0	0	0	0	0	0	1	0
16:01	0	0	0	0	0	0	0	0	0	0	0	0	0	0	0	0	0	0	0	0	0	0	0	0	2
...	0	0	0	0	0	0	0	0	0	1	0	0	0	0	0	0	0	0	0	0	0	1	1	0	0
locus=DQA1
Reference=Fin_hg19
	True
Predict	01:01	01:02	01:03	01:04	01:05	02:01	03:01	03:02	03:03	04:01	05:01	05:03	05:05	06:01
01:01	79	0	0	0	0	0	0	0	0	0	0	0	1	0
01:02	0	76	1	0	0	0	0	0	0	0	0	0	0	0
01:03	0	0	44	0	0	0	0	0	0	0	0	0	1	0
01:04	0	0	0	6	0	0	0	0	0	0	0	0	0	0
01:05	0	0	0	0	1	0	0	0	0	0	0	0	0	0
02:01	0	0	0	0	0	22	0	0	0	0	0	0	0	0
03:01	0	0	0	0	0	0	41	0	1	0	0	0	0	0
03:02	0	0	0	0	0	0	0	23	1	0	0	0	0	0
03:03	0	0	0	0	0	0	0	0	14	0	0	0	0	0
04:01	0	0	0	0	0	0	0	0	0	36	0	0	0	0
05:01	0	0	1	0	0	0	0	0	0	0	38	0	0	0
05:03	0	0	0	0	0	0	0	0	0	0	0	2	0	0
05:05	0	0	0	0	0	0	0	0	0	0	0	0	31	0
06:01	0	0	0	0	0	0	0	0	0	0	0	0	0	1
...	0	0	0	0	0	0	2	0	2	0	0	0	0	0
locus=DQB1
Reference=Fin_hg19
	True
Predict	02:01	02:02	03:01	03:02	03:03	04:02	05:01	05:02	05:03	06:01	06:02	06:03	06:04	06:09
02:01	38	0	0	0	0	0	0	0	0	0	0	1	0	0
02:02	0	16	0	0	0	0	0	0	0	0	0	0	0	0
03:01	0	0	53	0	0	0	0	0	0	0	0	0	0	0
03:02	0	0	0	43	0	0.5	0	0	0	0	0	0.5	0	0
03:03	0	0	0	0	27	0	0	0	0	0	0	0	0	0
04:02	0	0	0	0	0	36	0	0	0	0	0	0	0	0
05:01	0	1	0	0	0	0	80	0	0	0	0	0	0	0
05:02	0	0	0	0	0	0	0	2	0	0	0	0	0	0
05:03	0	0	0	0	0	0	0	0	6	0	0	0	0	0
06:01	0	0	0	0	0	0	0	0	0	1	0	0	0	0
06:02	0	0	0	0	0	0.5	0	0	1	0	61	0.5	0	0
06:03	0	0	1	0	0	0	0	0	0	0	1	43	0	0
06:04	0	0	0	0	0	0	0	0	0	0	0	0	10	0
06:09	0	0	0	0	0	0	0	0	0	0	0	0	0	1
...	0	0	0	0	0	0	0	0	0	0	0	0	0	0
locus=DPB1
Reference=Fin_hg19
	True
Predict	01:01	02:01	03:01	04:01	04:02	05:01	06:01	10:01	11:01	14:01	15:01	16:01	17:01	19:01	20:01	23:01	104:01
01:01	18	0	0	0	0	0	0	0	0	0	0	0	0	0	0	0	0
02:01	0	74	0	0	0	0	0	0	0	0	0	0	0	0	0	0	0
03:01	0	0	47	0	0	0	2	0	0	0	0	0	0	0	0	0	1
04:01	0	1	0	167	1	0	0	0	0	0	0	1	0	0	0	2	0
04:02	0	0	0	0	72	0	0	0	0	0	0	0	0	0	0	0	0
05:01	0	0	0	0	0	13	0	0	0	0	0	0	0	0	0	0	0
06:01	0	0	0	0	0	0	0	0	0	0	0	0	0	0	0	0	0
10:01	0	0	0	0	0	0	0	0	0	0	0	0	0	0	0	0	0
11:01	0	0	0	0	0	0	0	0	1	0	0	0	0	0	0	0	0
14:01	0	0	0	0	0	0	0	1	0	11	0	0	0	0	0	0	0
15:01	0	0	0	0	0	0	0	0	0	0	3	0	0	0	0	0	0
16:01	0	0	0	0	0	0	0	0	0	0	0	3	0	0	0	0	0
17:01	0	0	0	0	0	0	0	0	0	0	0	0	2	0	0	0	0
19:01	0	0	0	0	0	0	0	0	0	0	0	0	0	2	0	0	0
20:01	0	0	0	0	0	0	0	0	0	0	0	0	0	0	2	0	0
23:01	0	0	0	0	0	0	0	0	0	0	0	0	0	0	0	0	0
104:01	0	0	0	0	0	0	0	0	0	0	0	0	0	0	0	0	0
...	0	0	0	0	0	0	0	0	0	0	0	0	0	0	0	0	0
locus=A
Reference=Eur_hg19
	True
Predict	01:01	02:01	03:01	11:01	23:01	24:02	24:03	25:01	26:01	29:02	30:01	30:02	31:01	32:01	68:01
01:01	39	0	0	0	0	0	0	0	0	0	0	0	0	0	0
02:01	0	138	0	0	0	0	0	0	2	0	0	0	3	0	0
03:01	0	0	102	0	0	0	0	0	0	0	0	0	1	0	0
11:01	0	0	0	30	0	0	0	0	0	0	0	0	0	0	0
23:01	0	0	0	0	2	0	0	0	0	0	0	0	0	0	0
24:02	0	0	0	0	0	34	1	0	0	0	0	0	0	0	0
24:03	0	0	0	0	0	0	0	0	0	0	0	0	0	0	0
25:01	0	0	0	0	0	0	0	8	0	0	0	0	0	0	0
26:01	0	0	0	0	0	0	0	0	2	0	0	0	0	0	0
29:02	0	0	0	0	0	0	0	0	0	1	0	0	0	0	0
30:01	0	0	0	0	0	0	0	0	0	0	1	0	0	0	0
30:02	0	0	0	0	0	0	0	0	0	0	0	1	0	0	0
31:01	0	0	0	0	0	0	0	0	0	0	0	0	15	0	0
32:01	0	0	0	0	0	0	0	0	0	0	0	0	0	18	0
68:01	0	0	0	0	0	0	0	0	0	0	0	0	0	0	30
...	0	0	0	0	0	0	0	0	0	0	0	0	0	0	0
locus=B
Reference=Eur_hg19
	True
Predict	07:02	08:01	13:02	15:01	18:01	27:02	27:05	35:01	35:03	35:08	35:278	37:01	38:01	39:01	39:06	40:01	40:02	41:02	44:02	44:03	44:05	44:27	47:01	51:01	52:01	55:01	56:01	57:01	58:01	67:01
07:02	51	0	0	0	0	0	0	0	0	0	0	0	0	0	0	0	0	0	0	0	0	0	0	0	0	0	0	0	0	0
08:01	0	36	0	0	1	0	0	0	0	0	0	0	0	0	0	0	0	0	0	0	0	0	0	0	0	0	0	0	0	0
13:02	0	0	8	0	0	0	0	0	0	0	0	0	0	0	0	0	0	0	0	0	0	0	0	0	0	0	0	0	0	0
15:01	0	0	0	62	0	0	0	0	0	0	0	0	0	0	0	0	0	0	0	0	0	0	0	0	0	0	0	0	0	0
18:01	0	0	0	0	21	0	0	0	0	0	0	0	0	0	0	0	0	0	0	0	0	0	0	0	0	0	0	0	0	0
27:02	0	0	0	0	0	1	0	0	0	0	0	0	0	0	0	0	0	0	0	0	0	0	0	0	0	0	0	0	0	0
27:05	0	0	0	0	0	0	37	0	0	0	0	0	0	0	0	0	0	0	0	0	0	0	0	0	0	0	0	0	0	0
35:01	0	0	0	0	0	0	0	61	0	0	0	0	0	0	0	0	0	0	0	0	0	0	0	0	0	0	0	0	0	0
35:03	0	0	0	0	0	0	0	0	2	0	1	0	0	0	0	0	0	0	0	0	0	0	0	0	0	0	0	0	0	0
35:08	0	0	0	0	0	0	0	1	0	2	0	0	0	0	0	0	0	0	0	0	0	0	0	0	0	0	0	0	0	0
35:278	0	0	0	0	0	0	0	0	0	0	0	0	0	0	0	0	0	0	0	0	0	0	0	0	0	0	0	0	0	0
37:01	0	0	0	0	0	0	0	0	0	0	0	3	0	0	0	0	0	0	0	0	0	0	0	0	0	0	0	0	0	0
38:01	0	0	0	0	0	0	0	0	0	0	0	0	7	0	0	0	0	0	0	0	0	0	0	0	0	0	0	0	0	0
39:01	0	0	0	0	0	0	0	0	0	0	0	0	0	10	0	0	0	0	0	0	0	0	0	0	0	0	0	0	0	1
39:06	0	0	0	0	0	0	0	0	0	0	0	0	0	0	1	0	0	0	0	0	0	0	0	0	0	0	0	0	0	0
40:01	0	0	0	0	0	0	0	0	0	0	0	0	0	0	0	21	0	0	0	0	0	0	0	0	0	0	0	0	0	0
40:02	0	0	0	0	0	0	0	0	0	0	0	0	0	0	0	0	8	0	0	0	0	0	0	0	0	0	0	0	0	0
41:02	0	0	0	0	0	0	0	0	0	0	0	0	0	0	0	0	0	2	0	0	0	0	0	0	0	0	0	0	0	0
44:02	0	0	0	1	0	0	0	0	0	0	0	0	0	0	0	0	0	0	27	0	0	2	0	1	0	0	0	0	0	0
44:03	0	0	0	0	0	0	0	0	0	0	0	0	0	0	0	0	0	0	0	5	0	0	0	0	0	0	0	0	0	0
44:05	0	0	0	0	0	0	0	0	0	0	0	0	0	0	0	0	0	0	0	0	1	0	0	0	0	0	0	0	0	0
44:27	0	0	0	0	0	0	0	0	0	0	0	0	0	0	0	0	0	0	0	0	0	0	0	0	0	0	0	0	0	0
47:01	0	0	0	0	0	0	0	0	0	0	0	0	0	0	0	0	0	0	0	0	0	0	1	0	0	0	0	0	0	0
51:01	0	0	0	0	0	0	0	0	0	0	0	0	0	0	0	0	0	0	0	0	0	0	0	34	0	0	0	0	0	0
52:01	0	0	0	0	0	0	0	0	0	0	0	0	0	0	0	0	0	0	0	0	0	0	0	0	1	0	0	0	0	0
55:01	0	0	0	0	0	0	0	0	0	0	0	0	0	0	0	0	0	0	0	0	0	0	0	0	0	5	1	0	0	0
56:01	0	0	0	0	1	0	0	0	0	0	0	0	0	0	0	0	0	0	0	0	0	0	0	0	0	0	5	0	0	0
57:01	0	0	0	0	0	0	0	0	0	0	0	0	0	0	0	0	0	0	0	0	0	0	0	0	0	0	0	4	0	0
58:01	0	0	0	0	0	0	0	0	0	0	0	0	0	1	0	0	0	0	0	0	0	0	0	0	0	0	0	0	1	0
67:01	0	0	0	0	0	0	0	0	0	0	0	0	0	0	0	0	0	0	0	0	0	0	0	0	0	0	0	0	0	0
...	0	0	0	0	0	0	0	0	0	0	0	0	0	0	0	0	0	0	0	0	0	0	0	0	0	0	0	0	0	0
locus=C
Reference=Eur_hg19
	True
Predict	01:02	02:02	03:02	03:03	03:04	04:01	05:01	06:02	07:01	07:02	07:04	12:02	12:03	14:02	15:02	15:04	16:01	17:03
01:02	38	0	0	0	0	0	0	0	0	0	0	0	0	0	0	0	0	0
02:02	0	26	0	0	0	0	0	0	0	0	0	0	0	0	0	0	0	0
03:02	0	0	1	0	0	0	0	0	0	0	0	0	1	0	0	0	0	0
03:03	0	0	0	45	1	0	0	0	0	0	0	0	0	0	0	0	0	0
03:04	0	0	0	0	48	0	0	0	0	0	0	0	0	0	0	0	0	0
04:01	0	0	0	0	0	75	0	0	0	0	0	0	0	0	0	0	0	0
05:01	0	0	0	0	0	0	22	0	0	0	0	0	0	0	0	0	0	0
06:02	0	0	0	0	0	0	0	16	0	0	0	0	0	0	0	0	0	0
07:01	0	0	0	0	0	0	0	0	46	0	0	0	0	0	0	0	0	0
07:02	0	0	0	0	0	0	0	0	0	55	0	0	0	0	0	0	0	0
07:04	0	0	0	0	0	0	0	0	0	0	9	0	0	0	0	0	0	0
12:02	0	0	0	0	0	0	0	0	0	0	0	1	0	0	0	0	0	0
12:03	0	0	0	0	0	0	0	0	0	0	0	0	19	0	0	0	0	0
14:02	0	0	0	0	0	0	0	0	0	0	0	0	0	6	0	0	0	0
15:02	0	0	0	0	0	0	0	0	0	0	0	0	0	0	15	1	0	0
15:04	0	0	0	0	0	0	0	0	0	0	0	0	0	0	0	0	0	0
16:01	0	0	0	0	0	0	0	0	0	0	0	0	0	0	0	0	1	0
17:03	0	0	0	0	0	0	0	0	0	0	0	0	0	0	0	0	0	0
...	0	0	0	0	0	0	0	0	0	0	0	0	0	0	0	0	0	2
locus=DRB1
Reference=Eur_hg19
	True
Predict	01:01	01:03	03:01	04:01	04:03	04:04	04:07	04:08	04:10	07:01	08:01	08:03	09:01	10:01	11:01	11:04	12:01	13:01	13:02	13:03	14:02	14:54	15:01	15:02	16:01
01:01	81	1	0	0	0	0	0	0	0	0	0	0	0	0	0	0	0	0	0	0	0	0	0	0	0
01:03	0	0	0	0	0	0	0	0	0	0	0	0	0	0	0	0	0	0	0	0	0	0	0	0	0
03:01	0	0	38	0	0	0	0	0	0	0	0	0	0	0	0	0	0	0	0	0	1	0	0	0	0
04:01	0	0	0	35	3	0	0	7	0	0	0	0	0	0	0	0	0	0	0	0	0	0	0	0	0
04:03	0	0	0	0	3	0	0	0	0	0	0	0	0	0	0	0	0	0	0	0	0	0	0	0	0
04:04	0	0	0	0	1	8	0	0	1	0	0	0	0	0	0	0	0	0	0	0	0	0	0	0	0
04:07	0	0	0	0	0	0	3	0	0	0	0	0	0	0	0	0	0	0	0	0	0	0	0	0	0
04:08	0	0	0	0	0	0	0	0	0	0	0	0	0	0	0	0	0	0	0	0	0	0	0	0	0
04:10	0	0	0	0	0	0	0	0	0	0	0	0	0	0	0	0	0	0	0	0	0	0	0	0	0
07:01	0	0	0	1	0	0	0	0	0	22	0	0	0	0	0	0	0	0	0	0	0	0	0	0	0
08:01	0	0	0	0	0	0	0	0	0	0	35	0	0	0	0	0	0	0	0	0	0	0	0	0	0
08:03	0	0	0	0	0	0	0	0	0	0	0	1	0	0	0	0	0	0	0	0	0	0	0	0	0
09:01	0	0	0	0	0	0	0	0	0	0	0	0	11	0	0	0	0	0	0	0	0	0	0	0	0
10:01	0	0	0	0	0	0	0	0	0	0	0	0	0	1	0	0	0	0	0	0	0	0	0	0	0
11:01	0	0	0	0	0	0	0	0	0	0	0	0	0	0	20	0	0	0	0	0	1	0	0	0	0
11:04	0	0	0	0	0	0	0	0	0	0	0	0	0	0	0	2	1	0	0	0	0	0	0	0	0
12:01	0	0	0	0	0	0	0	0	0	0	0	0	0	0	0	0	8	0	0	0	0	0	0	0	0
13:01	0	0	0	0	0	0	0	0	0	0	0	0	0	0	0	0	0	56	0	0	0	0	0	0	0
13:02	0	0	0	0	0	0	0	0	0	0	0	0	0	0	0	0	0	0	12	0	0	0	0	0	0
13:03	0	0	0	0	0	0	0	0	0	0	0	0	0	0	0	0	0	0	0	2	0	0	0	0	0
14:02	0	0	0	0	0	0	0	0	0	0	0	0	0	0	0	0	0	0	0	0	0	0	0	0	0
14:54	0	0	0	0	0	0	0	0	0	0	0	0	0	0	0	0	0	0	0	0	0	0	0	0	0
15:01	0	0	0	0	0	0	0	0	0	0	0	0	0	0	0	0	0	0	0	0	0	0	62	0	0
15:02	0	0	0	0	0	0	0	0	0	0	0	0	0	0	0	0	0	0	0	0	0	0	0	1	0
16:01	0	0	0	0	0	0	0	0	0	0	0	0	0	0	0	0	0	0	0	0	0	0	0	0	2
...	0	0	0	0	1	0	0	0	0	0	0	0	0	0	0	0	0	0	0	0	0	7	0	0	0
locus=DQA1
Reference=Eur_hg19
	True
Predict	01:01	01:02	01:03	01:04	01:05	02:01	03:01	03:02	03:03	04:01	05:01	05:03	05:05	06:01
01:01	82	0	0	0	0	0	0	0	0	0	0	0	0	0
01:02	0	76	0	0	0	0	0	0	0	0	0	0	0	0
01:03	0	0	47	0	0	0	0	0	0	0	0	0	0	0
01:04	0	0	0	7	0	0	0	0	0	0	0	0	0	0
01:05	0	0	0	0	1	0	0	0	0	0	0	0	0	0
02:01	0	0	0	0	0	22	0	0	0	0	0	0	0	0
03:01	0	1	0	0	0	0	42	0	0	0	0	0	0	0
03:02	0	0	0	0	0	0	0	20	0	0	0	0	1	0
03:03	0	0	0	0	0	0	0	1	18	0	0	0	0	0
04:01	0	0	0	0	0	0	0	0	0	35	0	0	0	0
05:01	0	0	0	0	0	0	0	0	0	0	38	1	0	0
05:03	0	0	0	0	0	0	0	0	0	0	0	0	0	0
05:05	0	0	0	0	0	0	0	0	0	0	0	1	34	0
06:01	0	0	0	0	0	0	0	0	0	0	0	0	0	1
...	0	0	0	0	0	0	0	0	0	0	0	0	0	0
locus=DQB1
Reference=Eur_hg19
	True
Predict	02:01	02:02	03:01	03:02	03:03	04:02	05:01	05:02	05:03	06:01	06:02	06:03	06:04	06:09
02:01	38	0	0	0	0	0	0	0	0	0	0	0	0	0
02:02	0	17	0	0	0	0	0	0	0	0	0	0	0	0
03:01	0	0	55	0	0	0	0	0	0	0	0	0	0	0
03:02	0	0	0	42	0	0	0	0	0	0	1	0	0	0
03:03	0	0	1	0	25	0	0	0	0	0	0	0	0	0
04:02	0	0	0	0	0	36	0	0	0	0	0	0	0	0
05:01	0	0	0	0	0	0	83	0	0	0	0	0	0	0
05:02	0	0	0	0	0	0	0	2	0	0	0	0	0	0
05:03	0	0	0	0	0	0	0	0	7	0	0	0	0	0
06:01	0	0	0	0	0	0	0	0	0	1	0	0	0	0
06:02	0	0	0	0	0	0	0	0	2	0	59	1	0	0
06:03	0	0	0	0	0	0	0	0	0	0	0	46	0	0
06:04	0	0	0	0	0	0	0	0	0	0	0	0	11	0
06:09	0	0	0	0	0	0	0	0	0	0	0	0	0	1
...	0	0	0	0	0	0	0	0	0	0	0	0	0	0
locus=DPB1
Reference=Eur_hg19
	True
Predict	01:01	02:01	03:01	04:01	04:02	05:01	06:01	10:01	11:01	14:01	15:01	16:01	17:01	19:01	20:01	23:01	104:01
01:01	19	0	0	0	0	0	0	0	0	0	0	0	0	0	0	0	0
02:01	0	72	0	0	0	0	0	0	0	0	0	0	0	0	0	0	0
03:01	0	0	46	0	0	0	2	0	0	0	0	1	0	0	2	0	0
04:01	0	3	0	160	0	0	0	0	0	1	0	0	0	0	0	1	0
04:02	0	0	0	7	77	0	0	0	0	0	0	0	0	0	0	0	0
05:01	0	0	0	0	0	13	0	0	0	0	0	0	0	0	0	0	0
06:01	0	0	0	0	0	0	0	0	0	0	0	0	0	0	0	0	0
10:01	0	0	0	0	0	0	0	1	0	1	0	0	0	0	0	0	0
11:01	0	0	0	0	0	0	0	0	1	0	0	0	0	0	0	0	0
14:01	0	0	0	0	0	0	0	0	0	9	0	0	0	0	0	0	0
15:01	0	0	0	0	0	0	0	0	0	0	3	0	0	0	0	0	0
16:01	0	0	0	0	0	0	0	0	0	0	0	2	0	0	0	0	0
17:01	0	0	0	0	0	0	0	0	0	0	0	0	2	0	0	0	0
19:01	0	0	0	0	0	0	0	0	0	0	0	0	0	2	0	0	0
20:01	0	0	0	0	0	0	0	0	0	0	0	0	0	0	0	0	0
23:01	0	0	0	0	0	0	0	0	0	0	0	0	0	0	0	0	0
104:01	0	0	0	0	0	0	0	0	0	0	0	0	0	0	0	0	3
...	0	0	0	0	0	0	0	0	0	0	0	0	0	0	0	0	0
locus=A
Reference=Eur_hg19
	True
Predict	01:01	02:01	03:01	11:01	23:01	24:02	24:03	25:01	26:01	29:02	30:01	30:02	31:01	32:01	68:01
01:01	40	0	0	0	0	0	0	0	0	0	0	0	0	0	0
02:01	0	134	0	0	0	1	0	0	2	0	0	0	4	0	0
03:01	0	0	100	0	0	0	0	0	0	0	0	0	1	0	0
11:01	0	0	0	30	0	0	0	0	0	0	0	0	0	0	0
23:01	0	0	0	0	2	0	0	0	0	0	0	0	0	0	0
24:02	0	0	0	0	0	33	1	0	0	0	0	0	0	0	0
24:03	0	0	0	0	0	0	0	0	0	0	0	0	0	0	0
25:01	0	0	0	0	0	0	0	8	0	0	0	0	0	0	0
26:01	0	0	0	0	0	0	0	0	2	0	0	0	0	0	0
29:02	0	0	0	0	0	0	0	0	0	1	0	0	0	0	0
30:01	0	0	0	0	0	0	0	0	0	0	1	0	0	0	0
30:02	0	0	0	0	0	0	0	0	0	0	0	2	0	0	0
31:01	0	0	0	0	0	0	0	0	0	0	0	0	14	0	0
32:01	0	0	0	0	0	0	0	0	0	0	0	0	0	17	0
68:01	0	0	0	0	0	0	0	0	0	0	0	0	0	0	31
...	0	0	0	0	0	0	0	0	0	0	0	0	0	0	0
locus=B
Reference=Eur_hg19
	True
Predict	07:02	08:01	13:02	15:01	18:01	27:02	27:05	35:01	35:03	35:08	35:278	37:01	38:01	39:01	39:06	40:01	40:02	41:02	44:02	44:03	44:05	44:27	47:01	51:01	52:01	55:01	56:01	57:01	58:01	67:01
07:02	50	0	0	0	0	0	0	0	0	0	0	0	0	0	0	0	0	0	0	0	0	0	0	0	0	0	0	0	0	0
08:01	0	36	0	0	1	0	0	0	0	0	0	0	0	0	0	0	0	0	0	0	0	0	0	0	0	0	0	0	0	0
13:02	0	0	8	0	0	0	0	0	0	0	0	0	0	0	0	0	0	0	0	0	0	0	0	0	0	0	0	0	0	0
15:01	0	0	0	66	0	0	0	0	0	0	0	0	0	0	0	0	0	0	0	0	0	0	0	0	0	0	0	0	0	0
18:01	0	0	0	0	20	0	0	0	0	0	0	0	0	0	0	0	0	0	0	0	0	0	0	0	0	0	0	0	0	0
27:02	0	0	0	0	0	1	0	0	0	0	0	0	0	0	0	0	0	0	0	0	0	0	0	0	0	0	0	0	0	0
27:05	0	0	0	0	0	0	32	0	0	0	0	0	0	0	0	0	0	0	0	0	0	0	0	0	0	0	0	0	0	0
35:01	0	0	0	0	0	0	0	61	0	0	0	0	0	0	0	0	0	0	0	0	0	0	0	0	0	0	0	0	0	0
35:03	0	0	0	0	0	0	0	0	2	0	1	0	0	0	0	0	0	0	0	0	0	0	0	0	0	0	0	0	0	0
35:08	0	0	0	0	0	0	0	1	0	2	0	0	0	0	0	0	0	0	0	0	0	0	0	0	0	0	0	0	0	0
35:278	0	0	0	0	0	0	0	0	0	0	0	0	0	0	0	0	0	0	0	0	0	0	0	0	0	0	0	0	0	0
37:01	0	0	0	0	0	0	0	0	0	0	0	3	0	0	0	0	0	0	0	0	0	0	0	0	0	0	0	0	0	0
38:01	0	0	0	0	0	0	0	0	0	0	0	0	6	0	0	0	0	0	0	0	0	0	0	0	0	0	0	0	0	0
39:01	0	0	0	0	0	0	0	0	0	0	0	0	0	10	0	0	0	0	0	0	0	0	0	0	0	0	0	0	0	1
39:06	0	0	0	0	0	0	0	0	0	0	0	0	0	0	1	0	0	0	0	0	0	0	0	0	0	0	0	0	0	0
40:01	0	0	0	0	0	0	0	0	0	0	0	0	0	0	0	20	0	0	0	0	0	0	0	0	0	0	0	0	0	0
40:02	0	0	0	0	0	0	0	0	0	0	0	0	0	0	0	0	6	0	0	0	0	0	0	0	0	0	0	0	0	0
41:02	0	0	0	0	0	0	0	0	0	0	0	0	0	0	0	0	0	2	0	0	0	0	0	0	0	0	0	0	0	0
44:02	0	0	0	0	0	0	0	0	0	0	0	0	0	0	0	0	0	0	28	0	0	2	0	1	0	0	0	0	0	0
44:03	0	0	0	0	0	0	0	0	0	0	0	0	0	0	0	0	0	0	0	5	0	0	0	0	0	0	0	0	0	0
44:05	0	0	0	0	0	0	0	0	0	0	0	0	0	0	0	0	0	0	0	0	1	0	0	0	0	0	0	0	0	0
44:27	0	0	0	0	0	0	0	0	0	0	0	0	0	0	0	0	0	0	0	0	0	0	0	0	0	0	0	0	0	0
47:01	0	0	0	0	0	0	0	0	0	0	0	0	0	0	0	0	0	0	0	0	0	0	1	0	0	0	0	0	0	0
51:01	0	0	0	0	0	0	0	0	0	0	0	0	0	0	0	0	0	0	0	0	0	0	0	36	0	0	0	0	0	0
52:01	0	0	0	0	0	0	0	0	0	0	0	0	0	0	0	0	0	0	0	0	0	0	0	0	1	0	0	0	0	0
55:01	0	0	0	0	0	0	0	0	0	0	0	0	0	0	0	0	0	0	0	0	0	0	0	0	0	6	2	0	0	0
56:01	0	0	0	0	1	0	0	0	0	0	0	0	0	0	0	0	0	0	0	0	0	0	0	0	0	0	5	0	0	0
57:01	0	0	0	0	0	0	0	0	0	0	0	0	0	0	0	0	0	0	0	0	0	0	0	0	0	0	0	4	0	0
58:01	0	0	0	0	0	0	0	0	0	0	0	0	0	0	0	0	0	0	0	0	0	0	0	0	0	0	0	0	1	0
67:01	0	0	0	0	0	0	0	0	0	0	0	0	0	0	0	0	0	0	0	0	0	0	0	0	0	0	0	0	0	0
...	0	0	0	0	0	0	0	0	0	0	0	0	0	0	0	0	0	0	0	0	0	0	0	0	0	0	0	0	0	0
locus=C
Reference=Eur_hg19
	True
Predict	01:02	02:02	03:02	03:03	03:04	04:01	05:01	06:02	07:01	07:02	07:04	12:02	12:03	14:02	15:02	15:04	16:01	17:03
01:02	38	0	0	0	0	0	0	0	0	0	0	0	0	0	0	0	0	0
02:02	0	21	0	0	0	0	0	0	0	0	0	0	0	0	0	0	0	0
03:02	0	0	1	0	0	0	0	0	0	0	0	0	0	0	0	0	0	0
03:03	0	0	0	46	1	0	0	0	0	0	0	0	0	0	0	0	0	0
03:04	0	0	0	0	47	0	0	0	0	0	0	0	0	0	0	0	0	0
04:01	0	0	0	0	0	77	0	0	0	0	0	0	0	0	0	0	0	0
05:01	0	0	0	0	0	0	23	0	0	0	0	0	0	0	0	0	0	0
06:02	0	0	0	0	0	0	0	16	0	0	0	0	0	0	0	0	0	0
07:01	0	0	0	0	0	0	0	0	45	0	0	0	0	0	0	0	0	0
07:02	0	0	0	0	0	0	0	0	0	55	0	0	0	0	0	0	0	0
07:04	0	0	0	0	0	0	0	0	0	0	10	0	0	0	0	0	0	0
12:02	0	0	0	0	0	0	0	0	0	0	0	1	0	0	0	0	0	0
12:03	0	0	0	0	0	0	0	0	0	0	0	0	18	0	0	0	0	0
14:02	0	0	0	0	0	0	0	0	0	0	0	0	0	6	0	0	0	0
15:02	0	0	0	0	0	0	0	0	0	0	0	0	0	0	15	1	0	0
15:04	0	0	0	0	0	0	0	0	0	0	0	0	0	0	0	0	0	0
16:01	0	0	0	0	0	0	0	0	0	0	0	0	0	0	0	0	1	0
17:03	0	0	0	0	0	0	0	0	0	0	0	0	0	0	0	0	0	0
...	0	0	0	0	0	0	0	0	0	0	0	0	0	0	0	0	0	2
locus=DRB1
Reference=Eur_hg19
	True
Predict	01:01	01:03	03:01	04:01	04:03	04:04	04:07	04:08	04:10	07:01	08:01	08:03	09:01	10:01	11:01	11:04	12:01	13:01	13:02	13:03	14:02	14:54	15:01	15:02	16:01
01:01	78	1	0	0	0	0	0	0	0	0	0	0	0	0	0	0	0	0	0	0	0	0	0	0	0
01:03	0	0	0	0	0	0	0	0	0	0	0	0	0	0	0	0	0	0	0	0	0	0	0	0	0
03:01	0	0	38	0	0	0	0	0	0	0	0	0	0	0	0	0	0	0	0	0	1	0	0	0	0
04:01	0	0	0	37	1	0	1	6	0	0	0	0	0	0	0	0	0	0	0	0	0	0	0	0	0
04:03	0	0	0	0	3	0	0	0	0	0	0	0	0	0	0	0	0	0	0	0	0	0	0	0	0
04:04	0	0	0	0	1	8	0	0	1	0	0	0	0	0	0	0	0	0	0	0	0	0	0	0	0
04:07	0	0	0	0	0	0	3	0	0	0	0	0	0	0	0	0	0	0	0	0	0	0	0	0	0
04:08	0	0	0	0	0	0	0	0	0	0	0	0	0	0	0	0	0	0	0	0	0	0	0	0	0
04:10	0	0	0	0	0	0	0	0	0	0	0	0	0	0	0	0	0	0	0	0	0	0	0	0	0
07:01	0	0	0	1	0	0	0	0	0	22	0	0	0	0	0	0	0	0	0	0	0	0	0	0	0
08:01	0	0	0	0	0	0	0	0	0	0	36	0	0	0	0	0	0	0	0	0	0	0	0	0	0
08:03	0	0	0	0	0	0	0	0	0	0	0	1	0	0	0	0	0	0	0	0	0	0	0	0	0
09:01	0	0	0	0	0	0	0	0	0	0	0	0	12	0	0	0	0	0	0	0	0	0	0	0	0
10:01	0	0	0	0	0	0	0	0	0	0	0	0	0	1	0	0	0	0	0	0	0	0	0	0	0
11:01	0	0	0	0	0	0	0	0	0	0	0	0	0	0	19	0	0	0	0	0	1	0	0	0	0
11:04	0	0	0	0	0	0	0	0	0	0	0	0	0	0	0	2	1	0	0	0	0	0	0	0	0
12:01	0	0	0	0	0	0	0	0	0	0	0	0	0	0	0	0	7	0	0	0	0	0	0	0	0
13:01	0	0	0	0	0	0	0	0	0	0	0	0	0	0	0	0	0	56	0	0	0	0	0	0	0
13:02	0	0	0	0	0	0	0	0	0	0	0	0	0	0	0	0	0	0	11	0	0	0	0	0	0
13:03	0	0	0	0	0	0	0	0	0	0	0	0	0	0	0	0	0	0	0	2	0	0	0	0	0
14:02	0	0	0	0	0	0	0	0	0	0	0	0	0	0	0	0	0	0	0	0	0	0	0	0	0
14:54	0	0	0	0	0	0	0	0	0	0	0	0	0	0	0	0	0	0	0	0	0	0	0	0	0
15:01	0	0	0	0	0	0	0	0	0	0	0	0	0	0	0	0	0	0	0	0	0	0	63	0	0
15:02	0	0	0	0	0	0	0	0	0	0	0	0	0	0	0	0	0	0	0	0	0	0	0	1	0
16:01	0	0	0	0	0	0	0	0	0	0	0	0	0	0	0	0	0	0	0	0	0	0	0	0	2
...	0	0	0	0	1	0	0	0	0	0	0	0	0	0	0	0	0	0	0	0	0	6	0	0	0
locus=DQA1
Reference=Eur_hg19
	True
Predict	01:01	01:02	01:03	01:04	01:05	02:01	03:01	03:02	03:03	04:01	05:01	05:03	05:05	06:01
01:01	79	0	0	0	0	0	0	0	0	0	0	0	0	0
01:02	0	76	0	0	0	0	0	0	0	0	0	0	0	0
01:03	0	0	46	0	0	0	0	0	0	0	0	0	0	0
01:04	0	0	0	6	0	0	0	0	0	0	0	0	0	0
01:05	0	0	0	0	1	0	0	0	0	0	0	0	0	0
02:01	0	0	0	0	0	21	0	0	0	0	0	0	0	0
03:01	0	0	0	0	0	0	43	0	0	0	0	0	0	0
03:02	0	0	0	0	0	0	0	22	0	0	0	0	1	0
03:03	0	0	0	0	0	0	0	1	18	0	0	0	0	0
04:01	0	0	0	0	0	1	0	0	0	36	0	0	0	0
05:01	0	0	0	0	0	0	0	0	0	0	38	1	0	0
05:03	0	0	0	0	0	0	0	0	0	0	0	0	0	0
05:05	0	0	0	0	0	0	0	0	0	0	0	1	32	0
06:01	0	0	0	0	0	0	0	0	0	0	0	0	0	1
...	0	0	0	0	0	0	0	0	0	0	0	0	0	0
locus=DQB1
Reference=Eur_hg19
	True
Predict	02:01	02:02	03:01	03:02	03:03	04:02	05:01	05:02	05:03	06:01	06:02	06:03	06:04	06:09
02:01	38	0	0	0	0	0	0	0	0	0	0	0	0	0
02:02	0	16	0	0	0	0	0	0	0	0	0	0	0	0
03:01	0	0	53	0	0	0	0	0	0	0	0	0	0	0
03:02	0	0	0	43	0	0	0	0	0	0	0	0	0	0
03:03	0	0	1	0	27	0	0	0	0	0	0	0	0	0
04:02	0	1	0	0	0	37	0	0	0	0	0	0	0	0
05:01	0	0	0	0	0	0	80	0	0	0	0	0	0	0
05:02	0	0	0	0	0	0	0	2	0	0	0	0	0	0
05:03	0	0	0	0	0	0	0	0	6	0	0	0	0	0
06:01	0	0	0	0	0	0	0	0	0	1	0	0	0	0
06:02	0	0	0	0	0	0	0	0	1	0	61	1	0	0
06:03	0	0	0	0	0	0	0	0	0	0	1	44	0	0
06:04	0	0	0	0	0	0	0	0	0	0	0	0	10	0
06:09	0	0	0	0	0	0	0	0	0	0	0	0	0	1
...	0	0	0	0	0	0	0	0	0	0	0	0	0	0
locus=DPB1
Reference=Eur_hg19
	True
Predict	01:01	02:01	03:01	04:01	04:02	05:01	06:01	10:01	11:01	14:01	15:01	16:01	17:01	19:01	20:01	23:01	104:01
01:01	18	0	0	0	0	0	0	0	0	0	0	0	0	0	0	0	0
02:01	0	71	0	0	0	0	0	0	0	0	0	0	0	0	0	0	0
03:01	0	0	45	0	0	0	2	0	0	0	0	1	0	0	2	0	0
04:01	0	4	0	160	0	0	0	0	0	0	0	1	0	0	0	2	0
04:02	0	0	0	7	73	0	0	0	0	0	0	0	0	0	0	0	0
05:01	0	0	0	0	0	13	0	0	0	0	0	0	0	0	0	0	0
06:01	0	0	0	0	0	0	0	0	0	0	0	0	0	0	0	0	0
10:01	0	0	0	0	0	0	0	1	0	1	0	0	0	0	0	0	0
11:01	0	0	0	0	0	0	0	0	1	0	0	0	0	0	0	0	0
14:01	0	0	0	0	0	0	0	0	0	9	0	0	0	0	0	0	0
15:01	0	0	0	0	0	0	0	0	0	0	3	0	0	0	0	0	0
16:01	0	0	0	0	0	0	0	0	0	0	0	2	0	0	0	0	0
17:01	0	0	0	0	0	0	0	0	0	0	0	0	2	0	0	0	0
19:01	0	0	0	0	0	0	0	0	0	0	0	0	0	2	0	0	0
20:01	0	0	0	0	0	0	0	0	0	0	0	0	0	0	0	0	0
23:01	0	0	0	0	0	0	0	0	0	0	0	0	0	0	0	0	0
104:01	0	0	2	0	0	0	0	0	0	0	0	0	0	0	0	0	1
...	0	0	0	0	0	0	0	0	0	1	0	0	0	0	0	0	0
